# Supplementary material for: Cumulative (Dis)Advantage and the Matthew Effect in Life-Course Analysis
Source: PLoS One. 2015 Nov 25;10(11):e0142447. doi: 10.1371/journal.pone.0142447 (PMC4659671; doi:10.1371/journal.pone.0142447)
Supplement: S1 File — (ZIP) [file pone.0142447.s001.zip]

Archive with 53 entries (53 files):
- Income LE 3.txt
- Income LE 3.xlsx
- Income LE 4.txt
- Income LE 4.xlsx
- Income LE 5.txt
- Income LE 5.xlsx
- Income LE 6.txt
- Income LE 6.xlsx
- Income LE 7.txt
- Income LE 7.xlsx
- Income LE 8.txt
- Income LE 8.xlsx
- Income LE 9.txt
- Income LE 9.xlsx
- Income LE 10.txt
- Income LE 10.xlsx
- Income LE 11.txt
- Income LE 11.xlsx
- Income LE 12.txt
- Income LE 12.xlsx
- Income.xlsx
- IncomeLE3 Results.out
- IncomeLE3.dat
- IncomeLE3.IN
- IncomeLE4 Results.out
- IncomeLE4.dat
- IncomeLE4.IN
- IncomeLE5 Results.out
- IncomeLE5.dat
- IncomeLE5.IN
- IncomeLE6 Results.out
- IncomeLE6.dat
- IncomeLE6.IN
- IncomeLE7 Results.out
- IncomeLE7.dat
- IncomeLE7.IN
- IncomeLE8 Results.out
- IncomeLE8.dat
- IncomeLE8.IN
- IncomeLE9 Results.out
- IncomeLE9.dat
- IncomeLE9.IN
- IncomeLE10 Results.out
- IncomeLE10.dat
- IncomeLE10.IN
- IncomeLE11 Results.out
- IncomeLE11.dat
- IncomeLE11.IN
- IncomeLE12 Results.out
- IncomeLE12.dat
- IncomeLE12.IN
- NETLE.exe
- Source Data.xls
