# Supplementary material for: Cumulative (Dis)Advantage and the Matthew Effect in Life-Course Analysis
Source: PLoS One. 2015 Nov 25;10(11):e0142447. doi: 10.1371/journal.pone.0142447 (PMC4659671; doi:10.1371/journal.pone.0142447)
Supplement: S1 File — (ZIP) [file pone.0142447.s001.zip › Income LE 7.txt]

1	-0.010452118	0.000409647	0.005176505	0.011581873	0.006677183	-0.008377707	0.009051107	-0.006924409
2	0.000326099	-0.010452118	0.000409647	0.005176505	0.011581873	0.006677183	-0.008377707	0.009051107
3	0.000930366	0.000326099	-0.010452118	0.000409647	0.005176505	0.011581873	0.006677183	-0.008377707
4	0.000464436	0.000930366	0.000326099	-0.010452118	0.000409647	0.005176505	0.011581873	0.006677183
5	0.030427164	0.000464436	0.000930366	0.000326099	-0.010452118	0.000409647	0.005176505	0.011581873
6	-0.002865781	0.030427164	0.000464436	0.000930366	0.000326099	-0.010452118	0.000409647	0.005176505
7	0.003557677	-0.002865781	0.030427164	0.000464436	0.000930366	0.000326099	-0.010452118	0.000409647
8	0.000690796	0.003557677	-0.002865781	0.030427164	0.000464436	0.000930366	0.000326099	-0.010452118
9	-0.001252877	0.000690796	0.003557677	-0.002865781	0.030427164	0.000464436	0.000930366	0.000326099
10	0.007846197	-0.001252877	0.000690796	0.003557677	-0.002865781	0.030427164	0.000464436	0.000930366
11	0.002921986	0.007846197	-0.001252877	0.000690796	0.003557677	-0.002865781	0.030427164	0.000464436
12	-0.002837014	0.002921986	0.007846197	-0.001252877	0.000690796	0.003557677	-0.002865781	0.030427164
13	-0.002001262	-0.002837014	0.002921986	0.007846197	-0.001252877	0.000690796	0.003557677	-0.002865781
14	0.003781855	-0.002001262	-0.002837014	0.002921986	0.007846197	-0.001252877	0.000690796	0.003557677
15	0.00671711	0.003781855	-0.002001262	-0.002837014	0.002921986	0.007846197	-0.001252877	0.000690796
16	0.007270771	0.00671711	0.003781855	-0.002001262	-0.002837014	0.002921986	0.007846197	-0.001252877
17	0.003590243	0.007270771	0.00671711	0.003781855	-0.002001262	-0.002837014	0.002921986	0.007846197
18	0.004003861	0.003590243	0.007270771	0.00671711	0.003781855	-0.002001262	-0.002837014	0.002921986
19	-0.004044493	0.004003861	0.003590243	0.007270771	0.00671711	0.003781855	-0.002001262	-0.002837014
20	-0.003508645	-0.004044493	0.004003861	0.003590243	0.007270771	0.00671711	0.003781855	-0.002001262
21	0.000409441	-0.003508645	-0.004044493	0.004003861	0.003590243	0.007270771	0.00671711	0.003781855
22	-0.001352624	0.000409441	-0.003508645	-0.004044493	0.004003861	0.003590243	0.007270771	0.00671711
23	0.002578637	-0.001352624	0.000409441	-0.003508645	-0.004044493	0.004003861	0.003590243	0.007270771
24	0.006159159	0.002578637	-0.001352624	0.000409441	-0.003508645	-0.004044493	0.004003861	0.003590243
25	0.005199278	0.006159159	0.002578637	-0.001352624	0.000409441	-0.003508645	-0.004044493	0.004003861
26	0.007762149	0.005199278	0.006159159	0.002578637	-0.001352624	0.000409441	-0.003508645	-0.004044493
27	0.005895666	0.007762149	0.005199278	0.006159159	0.002578637	-0.001352624	0.000409441	-0.003508645
28	0.002956355	0.005895666	0.007762149	0.005199278	0.006159159	0.002578637	-0.001352624	0.000409441
29	0.002594177	0.002956355	0.005895666	0.007762149	0.005199278	0.006159159	0.002578637	-0.001352624
30	0.002351849	0.002594177	0.002956355	0.005895666	0.007762149	0.005199278	0.006159159	0.002578637
31	0.000151296	0.002351849	0.002594177	0.002956355	0.005895666	0.007762149	0.005199278	0.006159159
32	0.004402243	0.000151296	0.002351849	0.002594177	0.002956355	0.005895666	0.007762149	0.005199278
33	-0.000561903	0.004402243	0.000151296	0.002351849	0.002594177	0.002956355	0.005895666	0.007762149
34	0.001272604	-0.000561903	0.004402243	0.000151296	0.002351849	0.002594177	0.002956355	0.005895666
35	0.000410928	0.001272604	-0.000561903	0.004402243	0.000151296	0.002351849	0.002594177	0.002956355
36	-0.004579466	0.000410928	0.001272604	-0.000561903	0.004402243	0.000151296	0.002351849	0.002594177
37	-0.004933493	-0.004579466	0.000410928	0.001272604	-0.000561903	0.004402243	0.000151296	0.002351849
38	0.001257666	-0.004933493	-0.004579466	0.000410928	0.001272604	-0.000561903	0.004402243	0.000151296
39	0.006721673	0.001257666	-0.004933493	-0.004579466	0.000410928	0.001272604	-0.000561903	0.004402243
40	0.003285035	0.006721673	0.001257666	-0.004933493	-0.004579466	0.000410928	0.001272604	-0.000561903
41	0.001929541	0.003285035	0.006721673	0.001257666	-0.004933493	-0.004579466	0.000410928	0.001272604
42	0.005225876	0.001929541	0.003285035	0.006721673	0.001257666	-0.004933493	-0.004579466	0.000410928
43	-0.002457897	0.005225876	0.001929541	0.003285035	0.006721673	0.001257666	-0.004933493	-0.004579466
44	0.001175656	-0.002457897	0.005225876	0.001929541	0.003285035	0.006721673	0.001257666	-0.004933493
45	0.00168445	0.001175656	-0.002457897	0.005225876	0.001929541	0.003285035	0.006721673	0.001257666
46	0.00116795	0.00168445	0.001175656	-0.002457897	0.005225876	0.001929541	0.003285035	0.006721673
47	-0.001058321	0.00116795	0.00168445	0.001175656	-0.002457897	0.005225876	0.001929541	0.003285035
48	-0.002161129	-0.001058321	0.00116795	0.00168445	0.001175656	-0.002457897	0.005225876	0.001929541
49	0.00248985	-0.002161129	-0.001058321	0.00116795	0.00168445	0.001175656	-0.002457897	0.005225876
50	0.004901181	0.00248985	-0.002161129	-0.001058321	0.00116795	0.00168445	0.001175656	-0.002457897
51	0.003917284	0.004901181	0.00248985	-0.002161129	-0.001058321	0.00116795	0.00168445	0.001175656
52	0.006427796	0.003917284	0.004901181	0.00248985	-0.002161129	-0.001058321	0.00116795	0.00168445
53	0.002600784	0.006427796	0.003917284	0.004901181	0.00248985	-0.002161129	-0.001058321	0.00116795
54	0.003003094	0.002600784	0.006427796	0.003917284	0.004901181	0.00248985	-0.002161129	-0.001058321
55	0.000591184	0.003003094	0.002600784	0.006427796	0.003917284	0.004901181	0.00248985	-0.002161129
56	0.002080124	0.000591184	0.003003094	0.002600784	0.006427796	0.003917284	0.004901181	0.00248985
57	0.002276688	0.002080124	0.000591184	0.003003094	0.002600784	0.006427796	0.003917284	0.004901181
58	0.002641139	0.002276688	0.002080124	0.000591184	0.003003094	0.002600784	0.006427796	0.003917284
59	0.003100778	0.002641139	0.002276688	0.002080124	0.000591184	0.003003094	0.002600784	0.006427796
60	0.005331732	0.003100778	0.002641139	0.002276688	0.002080124	0.000591184	0.003003094	0.002600784
61	0.007085656	0.005331732	0.003100778	0.002641139	0.002276688	0.002080124	0.000591184	0.003003094
62	0.010174657	0.007085656	0.005331732	0.003100778	0.002641139	0.002276688	0.002080124	0.000591184
63	0.003978494	0.010174657	0.007085656	0.005331732	0.003100778	0.002641139	0.002276688	0.002080124
64	0.003340621	0.003978494	0.010174657	0.007085656	0.005331732	0.003100778	0.002641139	0.002276688
65	0.003912305	0.003340621	0.003978494	0.010174657	0.007085656	0.005331732	0.003100778	0.002641139
66	0.003721698	0.003912305	0.003340621	0.003978494	0.010174657	0.007085656	0.005331732	0.003100778
67	0.010248133	0.003721698	0.003912305	0.003340621	0.003978494	0.010174657	0.007085656	0.005331732
68	0.007268823	0.010248133	0.003721698	0.003912305	0.003340621	0.003978494	0.010174657	0.007085656
69	0.003218335	0.007268823	0.010248133	0.003721698	0.003912305	0.003340621	0.003978494	0.010174657
70	0,00000	0.003218335	0.007268823	0.010248133	0.003721698	0.003912305	0.003340621	0.003978494
71	0.003901406	0,00000	0.003218335	0.007268823	0.010248133	0.003721698	0.003912305	0.003340621
72	0.003691657	0.003901406	0,00000	0.003218335	0.007268823	0.010248133	0.003721698	0.003912305
73	0.005364055	0.003691657	0.003901406	0,00000	0.003218335	0.007268823	0.010248133	0.003721698
74	0.002299228	0.005364055	0.003691657	0.003901406	0,00000	0.003218335	0.007268823	0.010248133
75	0.002857023	0.002299228	0.005364055	0.003691657	0.003901406	0,00000	0.003218335	0.007268823
76	0.001903744	0.002857023	0.002299228	0.005364055	0.003691657	0.003901406	0,00000	0.003218335
77	0.006444533	0.001903744	0.002857023	0.002299228	0.005364055	0.003691657	0.003901406	0,00000
78	0.006185095	0.006444533	0.001903744	0.002857023	0.002299228	0.005364055	0.003691657	0.003901406
79	-0.0000826257	0.006185095	0.006444533	0.001903744	0.002857023	0.002299228	0.005364055	0.003691657
80	0.001759281	-0.0000826257	0.006185095	0.006444533	0.001903744	0.002857023	0.002299228	0.005364055
81	-0.000027434	0.001759281	-0.0000826257	0.006185095	0.006444533	0.001903744	0.002857023	0.002299228
82	0.003769609	-0.000027434	0.001759281	-0.0000826257	0.006185095	0.006444533	0.001903744	0.002857023
83	0.007870017	0.003769609	-0.000027434	0.001759281	-0.0000826257	0.006185095	0.006444533	0.001903744
84	0.002104932	0.007870017	0.003769609	-0.000027434	0.001759281	-0.0000826257	0.006185095	0.006444533
85	0.003177972	0.002104932	0.007870017	0.003769609	-0.000027434	0.001759281	-0.0000826257	0.006185095
86	0.003730804	0.003177972	0.002104932	0.007870017	0.003769609	-0.000027434	0.001759281	-0.0000826257
87	0.005252578	0.003730804	0.003177972	0.002104932	0.007870017	0.003769609	-0.000027434	0.001759281
88	-0.002592346	0.005252578	0.003730804	0.003177972	0.002104932	0.007870017	0.003769609	-0.000027434
89	0.007296639	-0.002592346	0.005252578	0.003730804	0.003177972	0.002104932	0.007870017	0.003769609
90	0.005033144	0.007296639	-0.002592346	0.005252578	0.003730804	0.003177972	0.002104932	0.007870017
91	0.000959321	0.005033144	0.007296639	-0.002592346	0.005252578	0.003730804	0.003177972	0.002104932
92	0.00369123	0.000959321	0.005033144	0.007296639	-0.002592346	0.005252578	0.003730804	0.003177972
93	0.000949114	0.00369123	0.000959321	0.005033144	0.007296639	-0.002592346	0.005252578	0.003730804
94	0.003379934	0.000949114	0.00369123	0.000959321	0.005033144	0.007296639	-0.002592346	0.005252578
95	0.00716925	0.003379934	0.000949114	0.00369123	0.000959321	0.005033144	0.007296639	-0.002592346
96	0.015734256	0.00716925	0.003379934	0.000949114	0.00369123	0.000959321	0.005033144	0.007296639
97	0.002155196	0.015734256	0.00716925	0.003379934	0.000949114	0.00369123	0.000959321	0.005033144
98	0.002469972	0.002155196	0.015734256	0.00716925	0.003379934	0.000949114	0.00369123	0.000959321
99	0.000812482	0.002469972	0.002155196	0.015734256	0.00716925	0.003379934	0.000949114	0.00369123
100	0.00367197	0.000812482	0.002469972	0.002155196	0.015734256	0.00716925	0.003379934	0.000949114
101	-0.008100968	0.00367197	0.000812482	0.002469972	0.002155196	0.015734256	0.00716925	0.003379934
102	-0.004995738	-0.008100968	0.00367197	0.000812482	0.002469972	0.002155196	0.015734256	0.00716925
103	-0.000687869	-0.004995738	-0.008100968	0.00367197	0.000812482	0.002469972	0.002155196	0.015734256
104	-0.001664877	-0.000687869	-0.004995738	-0.008100968	0.00367197	0.000812482	0.002469972	0.002155196
105	-0.001599525	-0.001664877	-0.000687869	-0.004995738	-0.008100968	0.00367197	0.000812482	0.002469972
106	0.018678688	-0.001599525	-0.001664877	-0.000687869	-0.004995738	-0.008100968	0.00367197	0.000812482
107	-0.007650419	0.018678688	-0.001599525	-0.001664877	-0.000687869	-0.004995738	-0.008100968	0.00367197
108	0.002186363	-0.007650419	0.018678688	-0.001599525	-0.001664877	-0.000687869	-0.004995738	-0.008100968
109	0.0041332	0.002186363	-0.007650419	0.018678688	-0.001599525	-0.001664877	-0.000687869	-0.004995738
110	0.001330855	0.0041332	0.002186363	-0.007650419	0.018678688	-0.001599525	-0.001664877	-0.000687869
111	0.002079882	0.001330855	0.0041332	0.002186363	-0.007650419	0.018678688	-0.001599525	-0.001664877
112	0.001411379	0.002079882	0.001330855	0.0041332	0.002186363	-0.007650419	0.018678688	-0.001599525
113	-0.00113785	0.001411379	0.002079882	0.001330855	0.0041332	0.002186363	-0.007650419	0.018678688
114	0.004330624	-0.00113785	0.001411379	0.002079882	0.001330855	0.0041332	0.002186363	-0.007650419
115	0.005381105	0.004330624	-0.00113785	0.001411379	0.002079882	0.001330855	0.0041332	0.002186363
116	0.007072636	0.005381105	0.004330624	-0.00113785	0.001411379	0.002079882	0.001330855	0.0041332
117	0.002055887	0.007072636	0.005381105	0.004330624	-0.00113785	0.001411379	0.002079882	0.001330855
118	0.003174014	0.002055887	0.007072636	0.005381105	0.004330624	-0.00113785	0.001411379	0.002079882
119	0.001837257	0.003174014	0.002055887	0.007072636	0.005381105	0.004330624	-0.00113785	0.001411379
120	0.002151575	0.001837257	0.003174014	0.002055887	0.007072636	0.005381105	0.004330624	-0.00113785
121	0.003484379	0.002151575	0.001837257	0.003174014	0.002055887	0.007072636	0.005381105	0.004330624
122	-0.004903221	0.003484379	0.002151575	0.001837257	0.003174014	0.002055887	0.007072636	0.005381105
123	0.000752994	-0.004903221	0.003484379	0.002151575	0.001837257	0.003174014	0.002055887	0.007072636
124	0.000558523	0.000752994	-0.004903221	0.003484379	0.002151575	0.001837257	0.003174014	0.002055887
125	0.000236082	0.000558523	0.000752994	-0.004903221	0.003484379	0.002151575	0.001837257	0.003174014
126	-0.007553514	0.000236082	0.000558523	0.000752994	-0.004903221	0.003484379	0.002151575	0.001837257
127	0.003955469	-0.007553514	0.000236082	0.000558523	0.000752994	-0.004903221	0.003484379	0.002151575
128	0.007272916	0.003955469	-0.007553514	0.000236082	0.000558523	0.000752994	-0.004903221	0.003484379
129	-0.002068631	0.007272916	0.003955469	-0.007553514	0.000236082	0.000558523	0.000752994	-0.004903221
130	-0.001070166	-0.002068631	0.007272916	0.003955469	-0.007553514	0.000236082	0.000558523	0.000752994
131	0.007604862	-0.001070166	-0.002068631	0.007272916	0.003955469	-0.007553514	0.000236082	0.000558523
132	-0.000273837	0.007604862	-0.001070166	-0.002068631	0.007272916	0.003955469	-0.007553514	0.000236082
133	-0.000400534	-0.000273837	0.007604862	-0.001070166	-0.002068631	0.007272916	0.003955469	-0.007553514
134	0.00153688	-0.000400534	-0.000273837	0.007604862	-0.001070166	-0.002068631	0.007272916	0.003955469
135	0.001217217	0.00153688	-0.000400534	-0.000273837	0.007604862	-0.001070166	-0.002068631	0.007272916
136	0.000879308	0.001217217	0.00153688	-0.000400534	-0.000273837	0.007604862	-0.001070166	-0.002068631
137	0.00283513	0.000879308	0.001217217	0.00153688	-0.000400534	-0.000273837	0.007604862	-0.001070166
138	0.002176296	0.00283513	0.000879308	0.001217217	0.00153688	-0.000400534	-0.000273837	0.007604862
139	0.005424129	0.002176296	0.00283513	0.000879308	0.001217217	0.00153688	-0.000400534	-0.000273837
140	0.008251722	0.005424129	0.002176296	0.00283513	0.000879308	0.001217217	0.00153688	-0.000400534
141	0.007940517	0.008251722	0.005424129	0.002176296	0.00283513	0.000879308	0.001217217	0.00153688
142	0.006288289	0.007940517	0.008251722	0.005424129	0.002176296	0.00283513	0.000879308	0.001217217
143	0.004858535	0.006288289	0.007940517	0.008251722	0.005424129	0.002176296	0.00283513	0.000879308
144	0.002504357	0.004858535	0.006288289	0.007940517	0.008251722	0.005424129	0.002176296	0.00283513
145	-0.001833839	0.002504357	0.004858535	0.006288289	0.007940517	0.008251722	0.005424129	0.002176296
146	0.007364639	-0.001833839	0.002504357	0.004858535	0.006288289	0.007940517	0.008251722	0.005424129
147	-0.002586161	0.007364639	-0.001833839	0.002504357	0.004858535	0.006288289	0.007940517	0.008251722
148	0.003882872	-0.002586161	0.007364639	-0.001833839	0.002504357	0.004858535	0.006288289	0.007940517
149	0.004517525	0.003882872	-0.002586161	0.007364639	-0.001833839	0.002504357	0.004858535	0.006288289
150	0.004820106	0.004517525	0.003882872	-0.002586161	0.007364639	-0.001833839	0.002504357	0.004858535
151	0.001978983	0.004820106	0.004517525	0.003882872	-0.002586161	0.007364639	-0.001833839	0.002504357
152	-0.000256027	0.001978983	0.004820106	0.004517525	0.003882872	-0.002586161	0.007364639	-0.001833839
153	0.002717142	-0.000256027	0.001978983	0.004820106	0.004517525	0.003882872	-0.002586161	0.007364639
154	-0.005138558	0.002717142	-0.000256027	0.001978983	0.004820106	0.004517525	0.003882872	-0.002586161
155	0.006735364	-0.005138558	0.002717142	-0.000256027	0.001978983	0.004820106	0.004517525	0.003882872
156	0.004701743	0.006735364	-0.005138558	0.002717142	-0.000256027	0.001978983	0.004820106	0.004517525
157	0.005412949	0.004701743	0.006735364	-0.005138558	0.002717142	-0.000256027	0.001978983	0.004820106
158	0.00354226	0.005412949	0.004701743	0.006735364	-0.005138558	0.002717142	-0.000256027	0.001978983
159	0.003025845	0.00354226	0.005412949	0.004701743	0.006735364	-0.005138558	0.002717142	-0.000256027
160	0.003091448	0.003025845	0.00354226	0.005412949	0.004701743	0.006735364	-0.005138558	0.002717142
161	0.004459286	0.003091448	0.003025845	0.00354226	0.005412949	0.004701743	0.006735364	-0.005138558
162	-0.002266965	0.004459286	0.003091448	0.003025845	0.00354226	0.005412949	0.004701743	0.006735364
163	0.001769933	-0.002266965	0.004459286	0.003091448	0.003025845	0.00354226	0.005412949	0.004701743
164	0.002291887	0.001769933	-0.002266965	0.004459286	0.003091448	0.003025845	0.00354226	0.005412949
165	0.002653019	0.002291887	0.001769933	-0.002266965	0.004459286	0.003091448	0.003025845	0.00354226
166	0.001235932	0.002653019	0.002291887	0.001769933	-0.002266965	0.004459286	0.003091448	0.003025845
167	-0.001371591	0.001235932	0.002653019	0.002291887	0.001769933	-0.002266965	0.004459286	0.003091448
168	-0.00498077	-0.001371591	0.001235932	0.002653019	0.002291887	0.001769933	-0.002266965	0.004459286
169	-0.000429102	-0.00498077	-0.001371591	0.001235932	0.002653019	0.002291887	0.001769933	-0.002266965
170	0.00161123	-0.000429102	-0.00498077	-0.001371591	0.001235932	0.002653019	0.002291887	0.001769933
171	0.0000342166	0.00161123	-0.000429102	-0.00498077	-0.001371591	0.001235932	0.002653019	0.002291887
172	0.002218318	0.0000342166	0.00161123	-0.000429102	-0.00498077	-0.001371591	0.001235932	0.002653019
173	0.007943553	0.002218318	0.0000342166	0.00161123	-0.000429102	-0.00498077	-0.001371591	0.001235932
174	0.003064171	0.007943553	0.002218318	0.0000342166	0.00161123	-0.000429102	-0.00498077	-0.001371591
175	0.000298598	0.003064171	0.007943553	0.002218318	0.0000342166	0.00161123	-0.000429102	-0.00498077
176	-0.0000165834	0.000298598	0.003064171	0.007943553	0.002218318	0.0000342166	0.00161123	-0.000429102
177	0.001159312	-0.0000165834	0.000298598	0.003064171	0.007943553	0.002218318	0.0000342166	0.00161123
178	-0.000562708	0.001159312	-0.0000165834	0.000298598	0.003064171	0.007943553	0.002218318	0.0000342166
179	-0.001227243	-0.000562708	0.001159312	-0.0000165834	0.000298598	0.003064171	0.007943553	0.002218318
180	0.001459035	-0.001227243	-0.000562708	0.001159312	-0.0000165834	0.000298598	0.003064171	0.007943553
181	0.001866373	0.001459035	-0.001227243	-0.000562708	0.001159312	-0.0000165834	0.000298598	0.003064171
182	0.003300138	0.001866373	0.001459035	-0.001227243	-0.000562708	0.001159312	-0.0000165834	0.000298598
183	0.001176065	0.003300138	0.001866373	0.001459035	-0.001227243	-0.000562708	0.001159312	-0.0000165834
184	0.00467267	0.001176065	0.003300138	0.001866373	0.001459035	-0.001227243	-0.000562708	0.001159312
185	0.00295921	0.00467267	0.001176065	0.003300138	0.001866373	0.001459035	-0.001227243	-0.000562708
186	-0.000256524	0.00295921	0.00467267	0.001176065	0.003300138	0.001866373	0.001459035	-0.001227243
187	0.00247872	-0.000256524	0.00295921	0.00467267	0.001176065	0.003300138	0.001866373	0.001459035
188	0.001162515	0.00247872	-0.000256524	0.00295921	0.00467267	0.001176065	0.003300138	0.001866373
189	0.003058592	0.001162515	0.00247872	-0.000256524	0.00295921	0.00467267	0.001176065	0.003300138
190	0.002896042	0.003058592	0.001162515	0.00247872	-0.000256524	0.00295921	0.00467267	0.001176065
191	0.002034536	0.002896042	0.003058592	0.001162515	0.00247872	-0.000256524	0.00295921	0.00467267
192	0.000873487	0.002034536	0.002896042	0.003058592	0.001162515	0.00247872	-0.000256524	0.00295921
193	0.003198151	0.000873487	0.002034536	0.002896042	0.003058592	0.001162515	0.00247872	-0.000256524
194	0.002452471	0.003198151	0.000873487	0.002034536	0.002896042	0.003058592	0.001162515	0.00247872
195	0.003691062	0.002452471	0.003198151	0.000873487	0.002034536	0.002896042	0.003058592	0.001162515
196	0.00483793	0.003691062	0.002452471	0.003198151	0.000873487	0.002034536	0.002896042	0.003058592
197	0.008039123	0.00483793	0.003691062	0.002452471	0.003198151	0.000873487	0.002034536	0.002896042
198	0.004829143	0.008039123	0.00483793	0.003691062	0.002452471	0.003198151	0.000873487	0.002034536
199	0.003049331	0.004829143	0.008039123	0.00483793	0.003691062	0.002452471	0.003198151	0.000873487
200	0.002204324	0.003049331	0.004829143	0.008039123	0.00483793	0.003691062	0.002452471	0.003198151
201	0.002782886	0.002204324	0.003049331	0.004829143	0.008039123	0.00483793	0.003691062	0.002452471
202	-0.000114999	0.002782886	0.002204324	0.003049331	0.004829143	0.008039123	0.00483793	0.003691062
203	0.001521274	-0.000114999	0.002782886	0.002204324	0.003049331	0.004829143	0.008039123	0.00483793
204	0.005042208	0.001521274	-0.000114999	0.002782886	0.002204324	0.003049331	0.004829143	0.008039123
205	0.007357768	0.005042208	0.001521274	-0.000114999	0.002782886	0.002204324	0.003049331	0.004829143
206	0.003411687	0.007357768	0.005042208	0.001521274	-0.000114999	0.002782886	0.002204324	0.003049331
207	0.003864577	0.003411687	0.007357768	0.005042208	0.001521274	-0.000114999	0.002782886	0.002204324
208	0.0003148	0.003864577	0.003411687	0.007357768	0.005042208	0.001521274	-0.000114999	0.002782886
209	0.002700624	0.0003148	0.003864577	0.003411687	0.007357768	0.005042208	0.001521274	-0.000114999
210	-0.001416416	0.002700624	0.0003148	0.003864577	0.003411687	0.007357768	0.005042208	0.001521274
211	0.009018313	-0.001416416	0.002700624	0.0003148	0.003864577	0.003411687	0.007357768	0.005042208
212	-0.006515482	0.009018313	-0.001416416	0.002700624	0.0003148	0.003864577	0.003411687	0.007357768
213	0.009498139	-0.006515482	0.009018313	-0.001416416	0.002700624	0.0003148	0.003864577	0.003411687
214	0.001232343	0.009498139	-0.006515482	0.009018313	-0.001416416	0.002700624	0.0003148	0.003864577
215	-0.001657184	0.001232343	0.009498139	-0.006515482	0.009018313	-0.001416416	0.002700624	0.0003148
216	0.001021573	-0.001657184	0.001232343	0.009498139	-0.006515482	0.009018313	-0.001416416	0.002700624
217	0.00030468	0.001021573	-0.001657184	0.001232343	0.009498139	-0.006515482	0.009018313	-0.001416416
218	0.005277961	0.00030468	0.001021573	-0.001657184	0.001232343	0.009498139	-0.006515482	0.009018313
219	0.005976564	0.005277961	0.00030468	0.001021573	-0.001657184	0.001232343	0.009498139	-0.006515482
220	0.000721998	0.005976564	0.005277961	0.00030468	0.001021573	-0.001657184	0.001232343	0.009498139
221	0.002312611	0.000721998	0.005976564	0.005277961	0.00030468	0.001021573	-0.001657184	0.001232343
222	0.00330613	0.002312611	0.000721998	0.005976564	0.005277961	0.00030468	0.001021573	-0.001657184
223	0.001206392	0.00330613	0.002312611	0.000721998	0.005976564	0.005277961	0.00030468	0.001021573
224	0.004315473	0.001206392	0.00330613	0.002312611	0.000721998	0.005976564	0.005277961	0.00030468
225	-0.005127831	0.004315473	0.001206392	0.00330613	0.002312611	0.000721998	0.005976564	0.005277961
226	0.002495697	-0.005127831	0.004315473	0.001206392	0.00330613	0.002312611	0.000721998	0.005976564
227	0.001122812	0.002495697	-0.005127831	0.004315473	0.001206392	0.00330613	0.002312611	0.000721998
228	0.002475049	0.001122812	0.002495697	-0.005127831	0.004315473	0.001206392	0.00330613	0.002312611
229	0.008854096	0.002475049	0.001122812	0.002495697	-0.005127831	0.004315473	0.001206392	0.00330613
230	-0.000319271	0.008854096	0.002475049	0.001122812	0.002495697	-0.005127831	0.004315473	0.001206392
231	0.000110543	-0.000319271	0.008854096	0.002475049	0.001122812	0.002495697	-0.005127831	0.004315473
232	0.004532532	0.000110543	-0.000319271	0.008854096	0.002475049	0.001122812	0.002495697	-0.005127831
233	0.001879724	0.004532532	0.000110543	-0.000319271	0.008854096	0.002475049	0.001122812	0.002495697
234	-0.000133132	0.001879724	0.004532532	0.000110543	-0.000319271	0.008854096	0.002475049	0.001122812
235	0.0000242088	-0.000133132	0.001879724	0.004532532	0.000110543	-0.000319271	0.008854096	0.002475049
236	-0.000738977	0.0000242088	-0.000133132	0.001879724	0.004532532	0.000110543	-0.000319271	0.008854096
237	0.002164916	-0.000738977	0.0000242088	-0.000133132	0.001879724	0.004532532	0.000110543	-0.000319271
238	0.008115433	0.002164916	-0.000738977	0.0000242088	-0.000133132	0.001879724	0.004532532	0.000110543
239	-0.011154205	0.008115433	0.002164916	-0.000738977	0.0000242088	-0.000133132	0.001879724	0.004532532
240	0.001758059	-0.011154205	0.008115433	0.002164916	-0.000738977	0.0000242088	-0.000133132	0.001879724
241	-0.001697317	0.001758059	-0.011154205	0.008115433	0.002164916	-0.000738977	0.0000242088	-0.000133132
242	0.002181049	-0.001697317	0.001758059	-0.011154205	0.008115433	0.002164916	-0.000738977	0.0000242088
243	-0.005791652	0.002181049	-0.001697317	0.001758059	-0.011154205	0.008115433	0.002164916	-0.000738977
244	-0.001570687	-0.005791652	0.002181049	-0.001697317	0.001758059	-0.011154205	0.008115433	0.002164916
245	-0.000430476	-0.001570687	-0.005791652	0.002181049	-0.001697317	0.001758059	-0.011154205	0.008115433
246	0.004809295	-0.000430476	-0.001570687	-0.005791652	0.002181049	-0.001697317	0.001758059	-0.011154205
247	0.001263827	0.004809295	-0.000430476	-0.001570687	-0.005791652	0.002181049	-0.001697317	0.001758059
248	0.002118366	0.001263827	0.004809295	-0.000430476	-0.001570687	-0.005791652	0.002181049	-0.001697317
249	0.004528759	0.002118366	0.001263827	0.004809295	-0.000430476	-0.001570687	-0.005791652	0.002181049
250	-0.001436398	0.004528759	0.002118366	0.001263827	0.004809295	-0.000430476	-0.001570687	-0.005791652
251	0.001412497	-0.001436398	0.004528759	0.002118366	0.001263827	0.004809295	-0.000430476	-0.001570687
252	-0.000609922	0.001412497	-0.001436398	0.004528759	0.002118366	0.001263827	0.004809295	-0.000430476
253	0.006391341	-0.000609922	0.001412497	-0.001436398	0.004528759	0.002118366	0.001263827	0.004809295
254	0.001753586	0.006391341	-0.000609922	0.001412497	-0.001436398	0.004528759	0.002118366	0.001263827
255	-0.001329252	0.001753586	0.006391341	-0.000609922	0.001412497	-0.001436398	0.004528759	0.002118366
256	0.011268625	-0.001329252	0.001753586	0.006391341	-0.000609922	0.001412497	-0.001436398	0.004528759
257	-0.015340424	0.011268625	-0.001329252	0.001753586	0.006391341	-0.000609922	0.001412497	-0.001436398
258	0.003328942	-0.015340424	0.011268625	-0.001329252	0.001753586	0.006391341	-0.000609922	0.001412497
259	0.001307993	0.003328942	-0.015340424	0.011268625	-0.001329252	0.001753586	0.006391341	-0.000609922
260	-0.000647612	0.001307993	0.003328942	-0.015340424	0.011268625	-0.001329252	0.001753586	0.006391341
261	0.002924237	-0.000647612	0.001307993	0.003328942	-0.015340424	0.011268625	-0.001329252	0.001753586
262	0.00256738	0.002924237	-0.000647612	0.001307993	0.003328942	-0.015340424	0.011268625	-0.001329252
263	0.001672286	0.00256738	0.002924237	-0.000647612	0.001307993	0.003328942	-0.015340424	0.011268625
264	0.00356686	0.001672286	0.00256738	0.002924237	-0.000647612	0.001307993	0.003328942	-0.015340424
265	0.004938075	0.00356686	0.001672286	0.00256738	0.002924237	-0.000647612	0.001307993	0.003328942
