# Supplementary material for: Cumulative (Dis)Advantage and the Matthew Effect in Life-Course Analysis
Source: PLoS One. 2015 Nov 25;10(11):e0142447. doi: 10.1371/journal.pone.0142447 (PMC4659671; doi:10.1371/journal.pone.0142447)
Supplement: S1 File — (ZIP) [file pone.0142447.s001.zip › Income LE 11.txt]

1	0.030427164	0.000464436	0.000930366	0.000326099	-0.010452118	0.000409647	0.005176505	0.011581873	0.006677183	-0.008377707	0.009051107	-0.006924409
2	-0.002865781	0.030427164	0.000464436	0.000930366	0.000326099	-0.010452118	0.000409647	0.005176505	0.011581873	0.006677183	-0.008377707	0.009051107
3	0.003557677	-0.002865781	0.030427164	0.000464436	0.000930366	0.000326099	-0.010452118	0.000409647	0.005176505	0.011581873	0.006677183	-0.008377707
4	0.000690796	0.003557677	-0.002865781	0.030427164	0.000464436	0.000930366	0.000326099	-0.010452118	0.000409647	0.005176505	0.011581873	0.006677183
5	-0.001252877	0.000690796	0.003557677	-0.002865781	0.030427164	0.000464436	0.000930366	0.000326099	-0.010452118	0.000409647	0.005176505	0.011581873
6	0.007846197	-0.001252877	0.000690796	0.003557677	-0.002865781	0.030427164	0.000464436	0.000930366	0.000326099	-0.010452118	0.000409647	0.005176505
7	0.002921986	0.007846197	-0.001252877	0.000690796	0.003557677	-0.002865781	0.030427164	0.000464436	0.000930366	0.000326099	-0.010452118	0.000409647
8	-0.002837014	0.002921986	0.007846197	-0.001252877	0.000690796	0.003557677	-0.002865781	0.030427164	0.000464436	0.000930366	0.000326099	-0.010452118
9	-0.002001262	-0.002837014	0.002921986	0.007846197	-0.001252877	0.000690796	0.003557677	-0.002865781	0.030427164	0.000464436	0.000930366	0.000326099
10	0.003781855	-0.002001262	-0.002837014	0.002921986	0.007846197	-0.001252877	0.000690796	0.003557677	-0.002865781	0.030427164	0.000464436	0.000930366
11	0.00671711	0.003781855	-0.002001262	-0.002837014	0.002921986	0.007846197	-0.001252877	0.000690796	0.003557677	-0.002865781	0.030427164	0.000464436
12	0.007270771	0.00671711	0.003781855	-0.002001262	-0.002837014	0.002921986	0.007846197	-0.001252877	0.000690796	0.003557677	-0.002865781	0.030427164
13	0.003590243	0.007270771	0.00671711	0.003781855	-0.002001262	-0.002837014	0.002921986	0.007846197	-0.001252877	0.000690796	0.003557677	-0.002865781
14	0.004003861	0.003590243	0.007270771	0.00671711	0.003781855	-0.002001262	-0.002837014	0.002921986	0.007846197	-0.001252877	0.000690796	0.003557677
15	-0.004044493	0.004003861	0.003590243	0.007270771	0.00671711	0.003781855	-0.002001262	-0.002837014	0.002921986	0.007846197	-0.001252877	0.000690796
16	-0.003508645	-0.004044493	0.004003861	0.003590243	0.007270771	0.00671711	0.003781855	-0.002001262	-0.002837014	0.002921986	0.007846197	-0.001252877
17	0.000409441	-0.003508645	-0.004044493	0.004003861	0.003590243	0.007270771	0.00671711	0.003781855	-0.002001262	-0.002837014	0.002921986	0.007846197
18	-0.001352624	0.000409441	-0.003508645	-0.004044493	0.004003861	0.003590243	0.007270771	0.00671711	0.003781855	-0.002001262	-0.002837014	0.002921986
19	0.002578637	-0.001352624	0.000409441	-0.003508645	-0.004044493	0.004003861	0.003590243	0.007270771	0.00671711	0.003781855	-0.002001262	-0.002837014
20	0.006159159	0.002578637	-0.001352624	0.000409441	-0.003508645	-0.004044493	0.004003861	0.003590243	0.007270771	0.00671711	0.003781855	-0.002001262
21	0.005199278	0.006159159	0.002578637	-0.001352624	0.000409441	-0.003508645	-0.004044493	0.004003861	0.003590243	0.007270771	0.00671711	0.003781855
22	0.007762149	0.005199278	0.006159159	0.002578637	-0.001352624	0.000409441	-0.003508645	-0.004044493	0.004003861	0.003590243	0.007270771	0.00671711
23	0.005895666	0.007762149	0.005199278	0.006159159	0.002578637	-0.001352624	0.000409441	-0.003508645	-0.004044493	0.004003861	0.003590243	0.007270771
24	0.002956355	0.005895666	0.007762149	0.005199278	0.006159159	0.002578637	-0.001352624	0.000409441	-0.003508645	-0.004044493	0.004003861	0.003590243
25	0.002594177	0.002956355	0.005895666	0.007762149	0.005199278	0.006159159	0.002578637	-0.001352624	0.000409441	-0.003508645	-0.004044493	0.004003861
26	0.002351849	0.002594177	0.002956355	0.005895666	0.007762149	0.005199278	0.006159159	0.002578637	-0.001352624	0.000409441	-0.003508645	-0.004044493
27	0.000151296	0.002351849	0.002594177	0.002956355	0.005895666	0.007762149	0.005199278	0.006159159	0.002578637	-0.001352624	0.000409441	-0.003508645
28	0.004402243	0.000151296	0.002351849	0.002594177	0.002956355	0.005895666	0.007762149	0.005199278	0.006159159	0.002578637	-0.001352624	0.000409441
29	-0.000561903	0.004402243	0.000151296	0.002351849	0.002594177	0.002956355	0.005895666	0.007762149	0.005199278	0.006159159	0.002578637	-0.001352624
30	0.001272604	-0.000561903	0.004402243	0.000151296	0.002351849	0.002594177	0.002956355	0.005895666	0.007762149	0.005199278	0.006159159	0.002578637
31	0.000410928	0.001272604	-0.000561903	0.004402243	0.000151296	0.002351849	0.002594177	0.002956355	0.005895666	0.007762149	0.005199278	0.006159159
32	-0.004579466	0.000410928	0.001272604	-0.000561903	0.004402243	0.000151296	0.002351849	0.002594177	0.002956355	0.005895666	0.007762149	0.005199278
33	-0.004933493	-0.004579466	0.000410928	0.001272604	-0.000561903	0.004402243	0.000151296	0.002351849	0.002594177	0.002956355	0.005895666	0.007762149
34	0.001257666	-0.004933493	-0.004579466	0.000410928	0.001272604	-0.000561903	0.004402243	0.000151296	0.002351849	0.002594177	0.002956355	0.005895666
35	0.006721673	0.001257666	-0.004933493	-0.004579466	0.000410928	0.001272604	-0.000561903	0.004402243	0.000151296	0.002351849	0.002594177	0.002956355
36	0.003285035	0.006721673	0.001257666	-0.004933493	-0.004579466	0.000410928	0.001272604	-0.000561903	0.004402243	0.000151296	0.002351849	0.002594177
37	0.001929541	0.003285035	0.006721673	0.001257666	-0.004933493	-0.004579466	0.000410928	0.001272604	-0.000561903	0.004402243	0.000151296	0.002351849
38	0.005225876	0.001929541	0.003285035	0.006721673	0.001257666	-0.004933493	-0.004579466	0.000410928	0.001272604	-0.000561903	0.004402243	0.000151296
39	-0.002457897	0.005225876	0.001929541	0.003285035	0.006721673	0.001257666	-0.004933493	-0.004579466	0.000410928	0.001272604	-0.000561903	0.004402243
40	0.001175656	-0.002457897	0.005225876	0.001929541	0.003285035	0.006721673	0.001257666	-0.004933493	-0.004579466	0.000410928	0.001272604	-0.000561903
41	0.00168445	0.001175656	-0.002457897	0.005225876	0.001929541	0.003285035	0.006721673	0.001257666	-0.004933493	-0.004579466	0.000410928	0.001272604
42	0.00116795	0.00168445	0.001175656	-0.002457897	0.005225876	0.001929541	0.003285035	0.006721673	0.001257666	-0.004933493	-0.004579466	0.000410928
43	-0.001058321	0.00116795	0.00168445	0.001175656	-0.002457897	0.005225876	0.001929541	0.003285035	0.006721673	0.001257666	-0.004933493	-0.004579466
44	-0.002161129	-0.001058321	0.00116795	0.00168445	0.001175656	-0.002457897	0.005225876	0.001929541	0.003285035	0.006721673	0.001257666	-0.004933493
45	0.00248985	-0.002161129	-0.001058321	0.00116795	0.00168445	0.001175656	-0.002457897	0.005225876	0.001929541	0.003285035	0.006721673	0.001257666
46	0.004901181	0.00248985	-0.002161129	-0.001058321	0.00116795	0.00168445	0.001175656	-0.002457897	0.005225876	0.001929541	0.003285035	0.006721673
47	0.003917284	0.004901181	0.00248985	-0.002161129	-0.001058321	0.00116795	0.00168445	0.001175656	-0.002457897	0.005225876	0.001929541	0.003285035
48	0.006427796	0.003917284	0.004901181	0.00248985	-0.002161129	-0.001058321	0.00116795	0.00168445	0.001175656	-0.002457897	0.005225876	0.001929541
49	0.002600784	0.006427796	0.003917284	0.004901181	0.00248985	-0.002161129	-0.001058321	0.00116795	0.00168445	0.001175656	-0.002457897	0.005225876
50	0.003003094	0.002600784	0.006427796	0.003917284	0.004901181	0.00248985	-0.002161129	-0.001058321	0.00116795	0.00168445	0.001175656	-0.002457897
51	0.000591184	0.003003094	0.002600784	0.006427796	0.003917284	0.004901181	0.00248985	-0.002161129	-0.001058321	0.00116795	0.00168445	0.001175656
52	0.002080124	0.000591184	0.003003094	0.002600784	0.006427796	0.003917284	0.004901181	0.00248985	-0.002161129	-0.001058321	0.00116795	0.00168445
53	0.002276688	0.002080124	0.000591184	0.003003094	0.002600784	0.006427796	0.003917284	0.004901181	0.00248985	-0.002161129	-0.001058321	0.00116795
54	0.002641139	0.002276688	0.002080124	0.000591184	0.003003094	0.002600784	0.006427796	0.003917284	0.004901181	0.00248985	-0.002161129	-0.001058321
55	0.003100778	0.002641139	0.002276688	0.002080124	0.000591184	0.003003094	0.002600784	0.006427796	0.003917284	0.004901181	0.00248985	-0.002161129
56	0.005331732	0.003100778	0.002641139	0.002276688	0.002080124	0.000591184	0.003003094	0.002600784	0.006427796	0.003917284	0.004901181	0.00248985
57	0.007085656	0.005331732	0.003100778	0.002641139	0.002276688	0.002080124	0.000591184	0.003003094	0.002600784	0.006427796	0.003917284	0.004901181
58	0.010174657	0.007085656	0.005331732	0.003100778	0.002641139	0.002276688	0.002080124	0.000591184	0.003003094	0.002600784	0.006427796	0.003917284
59	0.003978494	0.010174657	0.007085656	0.005331732	0.003100778	0.002641139	0.002276688	0.002080124	0.000591184	0.003003094	0.002600784	0.006427796
60	0.003340621	0.003978494	0.010174657	0.007085656	0.005331732	0.003100778	0.002641139	0.002276688	0.002080124	0.000591184	0.003003094	0.002600784
61	0.003912305	0.003340621	0.003978494	0.010174657	0.007085656	0.005331732	0.003100778	0.002641139	0.002276688	0.002080124	0.000591184	0.003003094
62	0.003721698	0.003912305	0.003340621	0.003978494	0.010174657	0.007085656	0.005331732	0.003100778	0.002641139	0.002276688	0.002080124	0.000591184
63	0.010248133	0.003721698	0.003912305	0.003340621	0.003978494	0.010174657	0.007085656	0.005331732	0.003100778	0.002641139	0.002276688	0.002080124
64	0.007268823	0.010248133	0.003721698	0.003912305	0.003340621	0.003978494	0.010174657	0.007085656	0.005331732	0.003100778	0.002641139	0.002276688
65	0.003218335	0.007268823	0.010248133	0.003721698	0.003912305	0.003340621	0.003978494	0.010174657	0.007085656	0.005331732	0.003100778	0.002641139
66	0,00000	0.003218335	0.007268823	0.010248133	0.003721698	0.003912305	0.003340621	0.003978494	0.010174657	0.007085656	0.005331732	0.003100778
67	0.003901406	0,00000	0.003218335	0.007268823	0.010248133	0.003721698	0.003912305	0.003340621	0.003978494	0.010174657	0.007085656	0.005331732
68	0.003691657	0.003901406	0,00000	0.003218335	0.007268823	0.010248133	0.003721698	0.003912305	0.003340621	0.003978494	0.010174657	0.007085656
69	0.005364055	0.003691657	0.003901406	0,00000	0.003218335	0.007268823	0.010248133	0.003721698	0.003912305	0.003340621	0.003978494	0.010174657
70	0.002299228	0.005364055	0.003691657	0.003901406	0,00000	0.003218335	0.007268823	0.010248133	0.003721698	0.003912305	0.003340621	0.003978494
71	0.002857023	0.002299228	0.005364055	0.003691657	0.003901406	0,00000	0.003218335	0.007268823	0.010248133	0.003721698	0.003912305	0.003340621
72	0.001903744	0.002857023	0.002299228	0.005364055	0.003691657	0.003901406	0,00000	0.003218335	0.007268823	0.010248133	0.003721698	0.003912305
73	0.006444533	0.001903744	0.002857023	0.002299228	0.005364055	0.003691657	0.003901406	0,00000	0.003218335	0.007268823	0.010248133	0.003721698
74	0.006185095	0.006444533	0.001903744	0.002857023	0.002299228	0.005364055	0.003691657	0.003901406	0,00000	0.003218335	0.007268823	0.010248133
75	-0.0000826257	0.006185095	0.006444533	0.001903744	0.002857023	0.002299228	0.005364055	0.003691657	0.003901406	0,00000	0.003218335	0.007268823
76	0.001759281	-0.0000826257	0.006185095	0.006444533	0.001903744	0.002857023	0.002299228	0.005364055	0.003691657	0.003901406	0,00000	0.003218335
77	-0.000027434	0.001759281	-0.0000826257	0.006185095	0.006444533	0.001903744	0.002857023	0.002299228	0.005364055	0.003691657	0.003901406	0,00000
78	0.003769609	-0.000027434	0.001759281	-0.0000826257	0.006185095	0.006444533	0.001903744	0.002857023	0.002299228	0.005364055	0.003691657	0.003901406
79	0.007870017	0.003769609	-0.000027434	0.001759281	-0.0000826257	0.006185095	0.006444533	0.001903744	0.002857023	0.002299228	0.005364055	0.003691657
80	0.002104932	0.007870017	0.003769609	-0.000027434	0.001759281	-0.0000826257	0.006185095	0.006444533	0.001903744	0.002857023	0.002299228	0.005364055
81	0.003177972	0.002104932	0.007870017	0.003769609	-0.000027434	0.001759281	-0.0000826257	0.006185095	0.006444533	0.001903744	0.002857023	0.002299228
82	0.003730804	0.003177972	0.002104932	0.007870017	0.003769609	-0.000027434	0.001759281	-0.0000826257	0.006185095	0.006444533	0.001903744	0.002857023
83	0.005252578	0.003730804	0.003177972	0.002104932	0.007870017	0.003769609	-0.000027434	0.001759281	-0.0000826257	0.006185095	0.006444533	0.001903744
84	-0.002592346	0.005252578	0.003730804	0.003177972	0.002104932	0.007870017	0.003769609	-0.000027434	0.001759281	-0.0000826257	0.006185095	0.006444533
85	0.007296639	-0.002592346	0.005252578	0.003730804	0.003177972	0.002104932	0.007870017	0.003769609	-0.000027434	0.001759281	-0.0000826257	0.006185095
86	0.005033144	0.007296639	-0.002592346	0.005252578	0.003730804	0.003177972	0.002104932	0.007870017	0.003769609	-0.000027434	0.001759281	-0.0000826257
87	0.000959321	0.005033144	0.007296639	-0.002592346	0.005252578	0.003730804	0.003177972	0.002104932	0.007870017	0.003769609	-0.000027434	0.001759281
88	0.00369123	0.000959321	0.005033144	0.007296639	-0.002592346	0.005252578	0.003730804	0.003177972	0.002104932	0.007870017	0.003769609	-0.000027434
89	0.000949114	0.00369123	0.000959321	0.005033144	0.007296639	-0.002592346	0.005252578	0.003730804	0.003177972	0.002104932	0.007870017	0.003769609
90	0.003379934	0.000949114	0.00369123	0.000959321	0.005033144	0.007296639	-0.002592346	0.005252578	0.003730804	0.003177972	0.002104932	0.007870017
91	0.00716925	0.003379934	0.000949114	0.00369123	0.000959321	0.005033144	0.007296639	-0.002592346	0.005252578	0.003730804	0.003177972	0.002104932
92	0.015734256	0.00716925	0.003379934	0.000949114	0.00369123	0.000959321	0.005033144	0.007296639	-0.002592346	0.005252578	0.003730804	0.003177972
93	0.002155196	0.015734256	0.00716925	0.003379934	0.000949114	0.00369123	0.000959321	0.005033144	0.007296639	-0.002592346	0.005252578	0.003730804
94	0.002469972	0.002155196	0.015734256	0.00716925	0.003379934	0.000949114	0.00369123	0.000959321	0.005033144	0.007296639	-0.002592346	0.005252578
95	0.000812482	0.002469972	0.002155196	0.015734256	0.00716925	0.003379934	0.000949114	0.00369123	0.000959321	0.005033144	0.007296639	-0.002592346
96	0.00367197	0.000812482	0.002469972	0.002155196	0.015734256	0.00716925	0.003379934	0.000949114	0.00369123	0.000959321	0.005033144	0.007296639
97	-0.008100968	0.00367197	0.000812482	0.002469972	0.002155196	0.015734256	0.00716925	0.003379934	0.000949114	0.00369123	0.000959321	0.005033144
98	-0.004995738	-0.008100968	0.00367197	0.000812482	0.002469972	0.002155196	0.015734256	0.00716925	0.003379934	0.000949114	0.00369123	0.000959321
99	-0.000687869	-0.004995738	-0.008100968	0.00367197	0.000812482	0.002469972	0.002155196	0.015734256	0.00716925	0.003379934	0.000949114	0.00369123
100	-0.001664877	-0.000687869	-0.004995738	-0.008100968	0.00367197	0.000812482	0.002469972	0.002155196	0.015734256	0.00716925	0.003379934	0.000949114
101	-0.001599525	-0.001664877	-0.000687869	-0.004995738	-0.008100968	0.00367197	0.000812482	0.002469972	0.002155196	0.015734256	0.00716925	0.003379934
102	0.018678688	-0.001599525	-0.001664877	-0.000687869	-0.004995738	-0.008100968	0.00367197	0.000812482	0.002469972	0.002155196	0.015734256	0.00716925
103	-0.007650419	0.018678688	-0.001599525	-0.001664877	-0.000687869	-0.004995738	-0.008100968	0.00367197	0.000812482	0.002469972	0.002155196	0.015734256
104	0.002186363	-0.007650419	0.018678688	-0.001599525	-0.001664877	-0.000687869	-0.004995738	-0.008100968	0.00367197	0.000812482	0.002469972	0.002155196
105	0.0041332	0.002186363	-0.007650419	0.018678688	-0.001599525	-0.001664877	-0.000687869	-0.004995738	-0.008100968	0.00367197	0.000812482	0.002469972
106	0.001330855	0.0041332	0.002186363	-0.007650419	0.018678688	-0.001599525	-0.001664877	-0.000687869	-0.004995738	-0.008100968	0.00367197	0.000812482
107	0.002079882	0.001330855	0.0041332	0.002186363	-0.007650419	0.018678688	-0.001599525	-0.001664877	-0.000687869	-0.004995738	-0.008100968	0.00367197
108	0.001411379	0.002079882	0.001330855	0.0041332	0.002186363	-0.007650419	0.018678688	-0.001599525	-0.001664877	-0.000687869	-0.004995738	-0.008100968
109	-0.00113785	0.001411379	0.002079882	0.001330855	0.0041332	0.002186363	-0.007650419	0.018678688	-0.001599525	-0.001664877	-0.000687869	-0.004995738
110	0.004330624	-0.00113785	0.001411379	0.002079882	0.001330855	0.0041332	0.002186363	-0.007650419	0.018678688	-0.001599525	-0.001664877	-0.000687869
111	0.005381105	0.004330624	-0.00113785	0.001411379	0.002079882	0.001330855	0.0041332	0.002186363	-0.007650419	0.018678688	-0.001599525	-0.001664877
112	0.007072636	0.005381105	0.004330624	-0.00113785	0.001411379	0.002079882	0.001330855	0.0041332	0.002186363	-0.007650419	0.018678688	-0.001599525
113	0.002055887	0.007072636	0.005381105	0.004330624	-0.00113785	0.001411379	0.002079882	0.001330855	0.0041332	0.002186363	-0.007650419	0.018678688
114	0.003174014	0.002055887	0.007072636	0.005381105	0.004330624	-0.00113785	0.001411379	0.002079882	0.001330855	0.0041332	0.002186363	-0.007650419
115	0.001837257	0.003174014	0.002055887	0.007072636	0.005381105	0.004330624	-0.00113785	0.001411379	0.002079882	0.001330855	0.0041332	0.002186363
116	0.002151575	0.001837257	0.003174014	0.002055887	0.007072636	0.005381105	0.004330624	-0.00113785	0.001411379	0.002079882	0.001330855	0.0041332
117	0.003484379	0.002151575	0.001837257	0.003174014	0.002055887	0.007072636	0.005381105	0.004330624	-0.00113785	0.001411379	0.002079882	0.001330855
118	-0.004903221	0.003484379	0.002151575	0.001837257	0.003174014	0.002055887	0.007072636	0.005381105	0.004330624	-0.00113785	0.001411379	0.002079882
119	0.000752994	-0.004903221	0.003484379	0.002151575	0.001837257	0.003174014	0.002055887	0.007072636	0.005381105	0.004330624	-0.00113785	0.001411379
120	0.000558523	0.000752994	-0.004903221	0.003484379	0.002151575	0.001837257	0.003174014	0.002055887	0.007072636	0.005381105	0.004330624	-0.00113785
121	0.000236082	0.000558523	0.000752994	-0.004903221	0.003484379	0.002151575	0.001837257	0.003174014	0.002055887	0.007072636	0.005381105	0.004330624
122	-0.007553514	0.000236082	0.000558523	0.000752994	-0.004903221	0.003484379	0.002151575	0.001837257	0.003174014	0.002055887	0.007072636	0.005381105
123	0.003955469	-0.007553514	0.000236082	0.000558523	0.000752994	-0.004903221	0.003484379	0.002151575	0.001837257	0.003174014	0.002055887	0.007072636
124	0.007272916	0.003955469	-0.007553514	0.000236082	0.000558523	0.000752994	-0.004903221	0.003484379	0.002151575	0.001837257	0.003174014	0.002055887
125	-0.002068631	0.007272916	0.003955469	-0.007553514	0.000236082	0.000558523	0.000752994	-0.004903221	0.003484379	0.002151575	0.001837257	0.003174014
126	-0.001070166	-0.002068631	0.007272916	0.003955469	-0.007553514	0.000236082	0.000558523	0.000752994	-0.004903221	0.003484379	0.002151575	0.001837257
127	0.007604862	-0.001070166	-0.002068631	0.007272916	0.003955469	-0.007553514	0.000236082	0.000558523	0.000752994	-0.004903221	0.003484379	0.002151575
128	-0.000273837	0.007604862	-0.001070166	-0.002068631	0.007272916	0.003955469	-0.007553514	0.000236082	0.000558523	0.000752994	-0.004903221	0.003484379
129	-0.000400534	-0.000273837	0.007604862	-0.001070166	-0.002068631	0.007272916	0.003955469	-0.007553514	0.000236082	0.000558523	0.000752994	-0.004903221
130	0.00153688	-0.000400534	-0.000273837	0.007604862	-0.001070166	-0.002068631	0.007272916	0.003955469	-0.007553514	0.000236082	0.000558523	0.000752994
131	0.001217217	0.00153688	-0.000400534	-0.000273837	0.007604862	-0.001070166	-0.002068631	0.007272916	0.003955469	-0.007553514	0.000236082	0.000558523
132	0.000879308	0.001217217	0.00153688	-0.000400534	-0.000273837	0.007604862	-0.001070166	-0.002068631	0.007272916	0.003955469	-0.007553514	0.000236082
133	0.00283513	0.000879308	0.001217217	0.00153688	-0.000400534	-0.000273837	0.007604862	-0.001070166	-0.002068631	0.007272916	0.003955469	-0.007553514
134	0.002176296	0.00283513	0.000879308	0.001217217	0.00153688	-0.000400534	-0.000273837	0.007604862	-0.001070166	-0.002068631	0.007272916	0.003955469
135	0.005424129	0.002176296	0.00283513	0.000879308	0.001217217	0.00153688	-0.000400534	-0.000273837	0.007604862	-0.001070166	-0.002068631	0.007272916
136	0.008251722	0.005424129	0.002176296	0.00283513	0.000879308	0.001217217	0.00153688	-0.000400534	-0.000273837	0.007604862	-0.001070166	-0.002068631
137	0.007940517	0.008251722	0.005424129	0.002176296	0.00283513	0.000879308	0.001217217	0.00153688	-0.000400534	-0.000273837	0.007604862	-0.001070166
138	0.006288289	0.007940517	0.008251722	0.005424129	0.002176296	0.00283513	0.000879308	0.001217217	0.00153688	-0.000400534	-0.000273837	0.007604862
139	0.004858535	0.006288289	0.007940517	0.008251722	0.005424129	0.002176296	0.00283513	0.000879308	0.001217217	0.00153688	-0.000400534	-0.000273837
140	0.002504357	0.004858535	0.006288289	0.007940517	0.008251722	0.005424129	0.002176296	0.00283513	0.000879308	0.001217217	0.00153688	-0.000400534
141	-0.001833839	0.002504357	0.004858535	0.006288289	0.007940517	0.008251722	0.005424129	0.002176296	0.00283513	0.000879308	0.001217217	0.00153688
142	0.007364639	-0.001833839	0.002504357	0.004858535	0.006288289	0.007940517	0.008251722	0.005424129	0.002176296	0.00283513	0.000879308	0.001217217
143	-0.002586161	0.007364639	-0.001833839	0.002504357	0.004858535	0.006288289	0.007940517	0.008251722	0.005424129	0.002176296	0.00283513	0.000879308
144	0.003882872	-0.002586161	0.007364639	-0.001833839	0.002504357	0.004858535	0.006288289	0.007940517	0.008251722	0.005424129	0.002176296	0.00283513
145	0.004517525	0.003882872	-0.002586161	0.007364639	-0.001833839	0.002504357	0.004858535	0.006288289	0.007940517	0.008251722	0.005424129	0.002176296
146	0.004820106	0.004517525	0.003882872	-0.002586161	0.007364639	-0.001833839	0.002504357	0.004858535	0.006288289	0.007940517	0.008251722	0.005424129
147	0.001978983	0.004820106	0.004517525	0.003882872	-0.002586161	0.007364639	-0.001833839	0.002504357	0.004858535	0.006288289	0.007940517	0.008251722
148	-0.000256027	0.001978983	0.004820106	0.004517525	0.003882872	-0.002586161	0.007364639	-0.001833839	0.002504357	0.004858535	0.006288289	0.007940517
149	0.002717142	-0.000256027	0.001978983	0.004820106	0.004517525	0.003882872	-0.002586161	0.007364639	-0.001833839	0.002504357	0.004858535	0.006288289
150	-0.005138558	0.002717142	-0.000256027	0.001978983	0.004820106	0.004517525	0.003882872	-0.002586161	0.007364639	-0.001833839	0.002504357	0.004858535
151	0.006735364	-0.005138558	0.002717142	-0.000256027	0.001978983	0.004820106	0.004517525	0.003882872	-0.002586161	0.007364639	-0.001833839	0.002504357
152	0.004701743	0.006735364	-0.005138558	0.002717142	-0.000256027	0.001978983	0.004820106	0.004517525	0.003882872	-0.002586161	0.007364639	-0.001833839
153	0.005412949	0.004701743	0.006735364	-0.005138558	0.002717142	-0.000256027	0.001978983	0.004820106	0.004517525	0.003882872	-0.002586161	0.007364639
154	0.00354226	0.005412949	0.004701743	0.006735364	-0.005138558	0.002717142	-0.000256027	0.001978983	0.004820106	0.004517525	0.003882872	-0.002586161
155	0.003025845	0.00354226	0.005412949	0.004701743	0.006735364	-0.005138558	0.002717142	-0.000256027	0.001978983	0.004820106	0.004517525	0.003882872
156	0.003091448	0.003025845	0.00354226	0.005412949	0.004701743	0.006735364	-0.005138558	0.002717142	-0.000256027	0.001978983	0.004820106	0.004517525
157	0.004459286	0.003091448	0.003025845	0.00354226	0.005412949	0.004701743	0.006735364	-0.005138558	0.002717142	-0.000256027	0.001978983	0.004820106
158	-0.002266965	0.004459286	0.003091448	0.003025845	0.00354226	0.005412949	0.004701743	0.006735364	-0.005138558	0.002717142	-0.000256027	0.001978983
159	0.001769933	-0.002266965	0.004459286	0.003091448	0.003025845	0.00354226	0.005412949	0.004701743	0.006735364	-0.005138558	0.002717142	-0.000256027
160	0.002291887	0.001769933	-0.002266965	0.004459286	0.003091448	0.003025845	0.00354226	0.005412949	0.004701743	0.006735364	-0.005138558	0.002717142
161	0.002653019	0.002291887	0.001769933	-0.002266965	0.004459286	0.003091448	0.003025845	0.00354226	0.005412949	0.004701743	0.006735364	-0.005138558
162	0.001235932	0.002653019	0.002291887	0.001769933	-0.002266965	0.004459286	0.003091448	0.003025845	0.00354226	0.005412949	0.004701743	0.006735364
163	-0.001371591	0.001235932	0.002653019	0.002291887	0.001769933	-0.002266965	0.004459286	0.003091448	0.003025845	0.00354226	0.005412949	0.004701743
164	-0.00498077	-0.001371591	0.001235932	0.002653019	0.002291887	0.001769933	-0.002266965	0.004459286	0.003091448	0.003025845	0.00354226	0.005412949
165	-0.000429102	-0.00498077	-0.001371591	0.001235932	0.002653019	0.002291887	0.001769933	-0.002266965	0.004459286	0.003091448	0.003025845	0.00354226
166	0.00161123	-0.000429102	-0.00498077	-0.001371591	0.001235932	0.002653019	0.002291887	0.001769933	-0.002266965	0.004459286	0.003091448	0.003025845
167	0.0000342166	0.00161123	-0.000429102	-0.00498077	-0.001371591	0.001235932	0.002653019	0.002291887	0.001769933	-0.002266965	0.004459286	0.003091448
168	0.002218318	0.0000342166	0.00161123	-0.000429102	-0.00498077	-0.001371591	0.001235932	0.002653019	0.002291887	0.001769933	-0.002266965	0.004459286
169	0.007943553	0.002218318	0.0000342166	0.00161123	-0.000429102	-0.00498077	-0.001371591	0.001235932	0.002653019	0.002291887	0.001769933	-0.002266965
170	0.003064171	0.007943553	0.002218318	0.0000342166	0.00161123	-0.000429102	-0.00498077	-0.001371591	0.001235932	0.002653019	0.002291887	0.001769933
171	0.000298598	0.003064171	0.007943553	0.002218318	0.0000342166	0.00161123	-0.000429102	-0.00498077	-0.001371591	0.001235932	0.002653019	0.002291887
172	-0.0000165834	0.000298598	0.003064171	0.007943553	0.002218318	0.0000342166	0.00161123	-0.000429102	-0.00498077	-0.001371591	0.001235932	0.002653019
173	0.001159312	-0.0000165834	0.000298598	0.003064171	0.007943553	0.002218318	0.0000342166	0.00161123	-0.000429102	-0.00498077	-0.001371591	0.001235932
174	-0.000562708	0.001159312	-0.0000165834	0.000298598	0.003064171	0.007943553	0.002218318	0.0000342166	0.00161123	-0.000429102	-0.00498077	-0.001371591
175	-0.001227243	-0.000562708	0.001159312	-0.0000165834	0.000298598	0.003064171	0.007943553	0.002218318	0.0000342166	0.00161123	-0.000429102	-0.00498077
176	0.001459035	-0.001227243	-0.000562708	0.001159312	-0.0000165834	0.000298598	0.003064171	0.007943553	0.002218318	0.0000342166	0.00161123	-0.000429102
177	0.001866373	0.001459035	-0.001227243	-0.000562708	0.001159312	-0.0000165834	0.000298598	0.003064171	0.007943553	0.002218318	0.0000342166	0.00161123
178	0.003300138	0.001866373	0.001459035	-0.001227243	-0.000562708	0.001159312	-0.0000165834	0.000298598	0.003064171	0.007943553	0.002218318	0.0000342166
179	0.001176065	0.003300138	0.001866373	0.001459035	-0.001227243	-0.000562708	0.001159312	-0.0000165834	0.000298598	0.003064171	0.007943553	0.002218318
180	0.00467267	0.001176065	0.003300138	0.001866373	0.001459035	-0.001227243	-0.000562708	0.001159312	-0.0000165834	0.000298598	0.003064171	0.007943553
181	0.00295921	0.00467267	0.001176065	0.003300138	0.001866373	0.001459035	-0.001227243	-0.000562708	0.001159312	-0.0000165834	0.000298598	0.003064171
182	-0.000256524	0.00295921	0.00467267	0.001176065	0.003300138	0.001866373	0.001459035	-0.001227243	-0.000562708	0.001159312	-0.0000165834	0.000298598
183	0.00247872	-0.000256524	0.00295921	0.00467267	0.001176065	0.003300138	0.001866373	0.001459035	-0.001227243	-0.000562708	0.001159312	-0.0000165834
184	0.001162515	0.00247872	-0.000256524	0.00295921	0.00467267	0.001176065	0.003300138	0.001866373	0.001459035	-0.001227243	-0.000562708	0.001159312
185	0.003058592	0.001162515	0.00247872	-0.000256524	0.00295921	0.00467267	0.001176065	0.003300138	0.001866373	0.001459035	-0.001227243	-0.000562708
186	0.002896042	0.003058592	0.001162515	0.00247872	-0.000256524	0.00295921	0.00467267	0.001176065	0.003300138	0.001866373	0.001459035	-0.001227243
187	0.002034536	0.002896042	0.003058592	0.001162515	0.00247872	-0.000256524	0.00295921	0.00467267	0.001176065	0.003300138	0.001866373	0.001459035
188	0.000873487	0.002034536	0.002896042	0.003058592	0.001162515	0.00247872	-0.000256524	0.00295921	0.00467267	0.001176065	0.003300138	0.001866373
189	0.003198151	0.000873487	0.002034536	0.002896042	0.003058592	0.001162515	0.00247872	-0.000256524	0.00295921	0.00467267	0.001176065	0.003300138
190	0.002452471	0.003198151	0.000873487	0.002034536	0.002896042	0.003058592	0.001162515	0.00247872	-0.000256524	0.00295921	0.00467267	0.001176065
191	0.003691062	0.002452471	0.003198151	0.000873487	0.002034536	0.002896042	0.003058592	0.001162515	0.00247872	-0.000256524	0.00295921	0.00467267
192	0.00483793	0.003691062	0.002452471	0.003198151	0.000873487	0.002034536	0.002896042	0.003058592	0.001162515	0.00247872	-0.000256524	0.00295921
193	0.008039123	0.00483793	0.003691062	0.002452471	0.003198151	0.000873487	0.002034536	0.002896042	0.003058592	0.001162515	0.00247872	-0.000256524
194	0.004829143	0.008039123	0.00483793	0.003691062	0.002452471	0.003198151	0.000873487	0.002034536	0.002896042	0.003058592	0.001162515	0.00247872
195	0.003049331	0.004829143	0.008039123	0.00483793	0.003691062	0.002452471	0.003198151	0.000873487	0.002034536	0.002896042	0.003058592	0.001162515
196	0.002204324	0.003049331	0.004829143	0.008039123	0.00483793	0.003691062	0.002452471	0.003198151	0.000873487	0.002034536	0.002896042	0.003058592
197	0.002782886	0.002204324	0.003049331	0.004829143	0.008039123	0.00483793	0.003691062	0.002452471	0.003198151	0.000873487	0.002034536	0.002896042
198	-0.000114999	0.002782886	0.002204324	0.003049331	0.004829143	0.008039123	0.00483793	0.003691062	0.002452471	0.003198151	0.000873487	0.002034536
199	0.001521274	-0.000114999	0.002782886	0.002204324	0.003049331	0.004829143	0.008039123	0.00483793	0.003691062	0.002452471	0.003198151	0.000873487
200	0.005042208	0.001521274	-0.000114999	0.002782886	0.002204324	0.003049331	0.004829143	0.008039123	0.00483793	0.003691062	0.002452471	0.003198151
201	0.007357768	0.005042208	0.001521274	-0.000114999	0.002782886	0.002204324	0.003049331	0.004829143	0.008039123	0.00483793	0.003691062	0.002452471
202	0.003411687	0.007357768	0.005042208	0.001521274	-0.000114999	0.002782886	0.002204324	0.003049331	0.004829143	0.008039123	0.00483793	0.003691062
203	0.003864577	0.003411687	0.007357768	0.005042208	0.001521274	-0.000114999	0.002782886	0.002204324	0.003049331	0.004829143	0.008039123	0.00483793
204	0.0003148	0.003864577	0.003411687	0.007357768	0.005042208	0.001521274	-0.000114999	0.002782886	0.002204324	0.003049331	0.004829143	0.008039123
205	0.002700624	0.0003148	0.003864577	0.003411687	0.007357768	0.005042208	0.001521274	-0.000114999	0.002782886	0.002204324	0.003049331	0.004829143
206	-0.001416416	0.002700624	0.0003148	0.003864577	0.003411687	0.007357768	0.005042208	0.001521274	-0.000114999	0.002782886	0.002204324	0.003049331
207	0.009018313	-0.001416416	0.002700624	0.0003148	0.003864577	0.003411687	0.007357768	0.005042208	0.001521274	-0.000114999	0.002782886	0.002204324
208	-0.006515482	0.009018313	-0.001416416	0.002700624	0.0003148	0.003864577	0.003411687	0.007357768	0.005042208	0.001521274	-0.000114999	0.002782886
209	0.009498139	-0.006515482	0.009018313	-0.001416416	0.002700624	0.0003148	0.003864577	0.003411687	0.007357768	0.005042208	0.001521274	-0.000114999
210	0.001232343	0.009498139	-0.006515482	0.009018313	-0.001416416	0.002700624	0.0003148	0.003864577	0.003411687	0.007357768	0.005042208	0.001521274
211	-0.001657184	0.001232343	0.009498139	-0.006515482	0.009018313	-0.001416416	0.002700624	0.0003148	0.003864577	0.003411687	0.007357768	0.005042208
212	0.001021573	-0.001657184	0.001232343	0.009498139	-0.006515482	0.009018313	-0.001416416	0.002700624	0.0003148	0.003864577	0.003411687	0.007357768
213	0.00030468	0.001021573	-0.001657184	0.001232343	0.009498139	-0.006515482	0.009018313	-0.001416416	0.002700624	0.0003148	0.003864577	0.003411687
214	0.005277961	0.00030468	0.001021573	-0.001657184	0.001232343	0.009498139	-0.006515482	0.009018313	-0.001416416	0.002700624	0.0003148	0.003864577
215	0.005976564	0.005277961	0.00030468	0.001021573	-0.001657184	0.001232343	0.009498139	-0.006515482	0.009018313	-0.001416416	0.002700624	0.0003148
216	0.000721998	0.005976564	0.005277961	0.00030468	0.001021573	-0.001657184	0.001232343	0.009498139	-0.006515482	0.009018313	-0.001416416	0.002700624
217	0.002312611	0.000721998	0.005976564	0.005277961	0.00030468	0.001021573	-0.001657184	0.001232343	0.009498139	-0.006515482	0.009018313	-0.001416416
218	0.00330613	0.002312611	0.000721998	0.005976564	0.005277961	0.00030468	0.001021573	-0.001657184	0.001232343	0.009498139	-0.006515482	0.009018313
219	0.001206392	0.00330613	0.002312611	0.000721998	0.005976564	0.005277961	0.00030468	0.001021573	-0.001657184	0.001232343	0.009498139	-0.006515482
220	0.004315473	0.001206392	0.00330613	0.002312611	0.000721998	0.005976564	0.005277961	0.00030468	0.001021573	-0.001657184	0.001232343	0.009498139
221	-0.005127831	0.004315473	0.001206392	0.00330613	0.002312611	0.000721998	0.005976564	0.005277961	0.00030468	0.001021573	-0.001657184	0.001232343
222	0.002495697	-0.005127831	0.004315473	0.001206392	0.00330613	0.002312611	0.000721998	0.005976564	0.005277961	0.00030468	0.001021573	-0.001657184
223	0.001122812	0.002495697	-0.005127831	0.004315473	0.001206392	0.00330613	0.002312611	0.000721998	0.005976564	0.005277961	0.00030468	0.001021573
224	0.002475049	0.001122812	0.002495697	-0.005127831	0.004315473	0.001206392	0.00330613	0.002312611	0.000721998	0.005976564	0.005277961	0.00030468
225	0.008854096	0.002475049	0.001122812	0.002495697	-0.005127831	0.004315473	0.001206392	0.00330613	0.002312611	0.000721998	0.005976564	0.005277961
226	-0.000319271	0.008854096	0.002475049	0.001122812	0.002495697	-0.005127831	0.004315473	0.001206392	0.00330613	0.002312611	0.000721998	0.005976564
227	0.000110543	-0.000319271	0.008854096	0.002475049	0.001122812	0.002495697	-0.005127831	0.004315473	0.001206392	0.00330613	0.002312611	0.000721998
228	0.004532532	0.000110543	-0.000319271	0.008854096	0.002475049	0.001122812	0.002495697	-0.005127831	0.004315473	0.001206392	0.00330613	0.002312611
229	0.001879724	0.004532532	0.000110543	-0.000319271	0.008854096	0.002475049	0.001122812	0.002495697	-0.005127831	0.004315473	0.001206392	0.00330613
230	-0.000133132	0.001879724	0.004532532	0.000110543	-0.000319271	0.008854096	0.002475049	0.001122812	0.002495697	-0.005127831	0.004315473	0.001206392
231	0.0000242088	-0.000133132	0.001879724	0.004532532	0.000110543	-0.000319271	0.008854096	0.002475049	0.001122812	0.002495697	-0.005127831	0.004315473
232	-0.000738977	0.0000242088	-0.000133132	0.001879724	0.004532532	0.000110543	-0.000319271	0.008854096	0.002475049	0.001122812	0.002495697	-0.005127831
233	0.002164916	-0.000738977	0.0000242088	-0.000133132	0.001879724	0.004532532	0.000110543	-0.000319271	0.008854096	0.002475049	0.001122812	0.002495697
234	0.008115433	0.002164916	-0.000738977	0.0000242088	-0.000133132	0.001879724	0.004532532	0.000110543	-0.000319271	0.008854096	0.002475049	0.001122812
235	-0.011154205	0.008115433	0.002164916	-0.000738977	0.0000242088	-0.000133132	0.001879724	0.004532532	0.000110543	-0.000319271	0.008854096	0.002475049
236	0.001758059	-0.011154205	0.008115433	0.002164916	-0.000738977	0.0000242088	-0.000133132	0.001879724	0.004532532	0.000110543	-0.000319271	0.008854096
237	-0.001697317	0.001758059	-0.011154205	0.008115433	0.002164916	-0.000738977	0.0000242088	-0.000133132	0.001879724	0.004532532	0.000110543	-0.000319271
238	0.002181049	-0.001697317	0.001758059	-0.011154205	0.008115433	0.002164916	-0.000738977	0.0000242088	-0.000133132	0.001879724	0.004532532	0.000110543
239	-0.005791652	0.002181049	-0.001697317	0.001758059	-0.011154205	0.008115433	0.002164916	-0.000738977	0.0000242088	-0.000133132	0.001879724	0.004532532
240	-0.001570687	-0.005791652	0.002181049	-0.001697317	0.001758059	-0.011154205	0.008115433	0.002164916	-0.000738977	0.0000242088	-0.000133132	0.001879724
241	-0.000430476	-0.001570687	-0.005791652	0.002181049	-0.001697317	0.001758059	-0.011154205	0.008115433	0.002164916	-0.000738977	0.0000242088	-0.000133132
242	0.004809295	-0.000430476	-0.001570687	-0.005791652	0.002181049	-0.001697317	0.001758059	-0.011154205	0.008115433	0.002164916	-0.000738977	0.0000242088
243	0.001263827	0.004809295	-0.000430476	-0.001570687	-0.005791652	0.002181049	-0.001697317	0.001758059	-0.011154205	0.008115433	0.002164916	-0.000738977
244	0.002118366	0.001263827	0.004809295	-0.000430476	-0.001570687	-0.005791652	0.002181049	-0.001697317	0.001758059	-0.011154205	0.008115433	0.002164916
245	0.004528759	0.002118366	0.001263827	0.004809295	-0.000430476	-0.001570687	-0.005791652	0.002181049	-0.001697317	0.001758059	-0.011154205	0.008115433
246	-0.001436398	0.004528759	0.002118366	0.001263827	0.004809295	-0.000430476	-0.001570687	-0.005791652	0.002181049	-0.001697317	0.001758059	-0.011154205
247	0.001412497	-0.001436398	0.004528759	0.002118366	0.001263827	0.004809295	-0.000430476	-0.001570687	-0.005791652	0.002181049	-0.001697317	0.001758059
248	-0.000609922	0.001412497	-0.001436398	0.004528759	0.002118366	0.001263827	0.004809295	-0.000430476	-0.001570687	-0.005791652	0.002181049	-0.001697317
249	0.006391341	-0.000609922	0.001412497	-0.001436398	0.004528759	0.002118366	0.001263827	0.004809295	-0.000430476	-0.001570687	-0.005791652	0.002181049
250	0.001753586	0.006391341	-0.000609922	0.001412497	-0.001436398	0.004528759	0.002118366	0.001263827	0.004809295	-0.000430476	-0.001570687	-0.005791652
251	-0.001329252	0.001753586	0.006391341	-0.000609922	0.001412497	-0.001436398	0.004528759	0.002118366	0.001263827	0.004809295	-0.000430476	-0.001570687
252	0.011268625	-0.001329252	0.001753586	0.006391341	-0.000609922	0.001412497	-0.001436398	0.004528759	0.002118366	0.001263827	0.004809295	-0.000430476
253	-0.015340424	0.011268625	-0.001329252	0.001753586	0.006391341	-0.000609922	0.001412497	-0.001436398	0.004528759	0.002118366	0.001263827	0.004809295
254	0.003328942	-0.015340424	0.011268625	-0.001329252	0.001753586	0.006391341	-0.000609922	0.001412497	-0.001436398	0.004528759	0.002118366	0.001263827
255	0.001307993	0.003328942	-0.015340424	0.011268625	-0.001329252	0.001753586	0.006391341	-0.000609922	0.001412497	-0.001436398	0.004528759	0.002118366
256	-0.000647612	0.001307993	0.003328942	-0.015340424	0.011268625	-0.001329252	0.001753586	0.006391341	-0.000609922	0.001412497	-0.001436398	0.004528759
257	0.002924237	-0.000647612	0.001307993	0.003328942	-0.015340424	0.011268625	-0.001329252	0.001753586	0.006391341	-0.000609922	0.001412497	-0.001436398
258	0.00256738	0.002924237	-0.000647612	0.001307993	0.003328942	-0.015340424	0.011268625	-0.001329252	0.001753586	0.006391341	-0.000609922	0.001412497
259	0.001672286	0.00256738	0.002924237	-0.000647612	0.001307993	0.003328942	-0.015340424	0.011268625	-0.001329252	0.001753586	0.006391341	-0.000609922
260	0.00356686	0.001672286	0.00256738	0.002924237	-0.000647612	0.001307993	0.003328942	-0.015340424	0.011268625	-0.001329252	0.001753586	0.006391341
261	0.004938075	0.00356686	0.001672286	0.00256738	0.002924237	-0.000647612	0.001307993	0.003328942	-0.015340424	0.011268625	-0.001329252	0.001753586
