# Supplementary material for: Cumulative (Dis)Advantage and the Matthew Effect in Life-Course Analysis
Source: PLoS One. 2015 Nov 25;10(11):e0142447. doi: 10.1371/journal.pone.0142447 (PMC4659671; doi:10.1371/journal.pone.0142447)
Supplement: S1 File — (ZIP) [file pone.0142447.s001.zip › Income.xlsx]

## Sheet: Sheet1
9167	3.96223	1947
9022	3.9553		-0.00692441
9212	3.96435		0.00905111
9036	3.95598		-0.00837771
9176	3.96265	1948	0.00667718
9424	3.97424		0.0115819
9537	3.97941		0.00517651
9546	3.97982		0.000409647
9319	3.96937	1949	-0.0104521
9326	3.9697		0.000326099
9346	3.97063		0.000930366
9356	3.97109		0.000464436
10035	4.00152	1950	0.0304272
9969	3.99865		-0.00286578
10051	4.00221		0.00355768
10067	4.0029		0.000690796
10038	4.00165	1951	-0.00125288
10221	4.00949		0.0078462
10290	4.01242		0.00292199
10223	4.00958		-0.00283701
10176	4.00758	1952	-0.00200126
10265	4.01136		0.00378186
10425	4.01808		0.00671711
10601	4.02535		0.00727077
10689	4.02894	1953	0.00359024
10788	4.03294		0.00400386
10688	4.0289		-0.00404449
10602	4.02539		-0.00350865
10612	4.0258	1954	0.000409441
10579	4.02444		-0.00135262
10642	4.02702		0.00257864
10794	4.03318		0.00615916
10924	4.03838	1955	0.00519928
11121	4.04614		0.00776215
11273	4.05204		0.00589567
11350	4.055		0.00295635
11418	4.05759	1956	0.00259418
11480	4.05994		0.00235185
11484	4.06009		0.000151296
11601	4.0645		0.00440224
11586	4.06393	1957	-0.000561903
11620	4.06521		0.0012726
11631	4.06562		0.000410928
11509	4.06104		-0.00457947
11379	4.0561	1958	-0.00493349
11412	4.05736		0.00125767
11590	4.06408		0.00672167
11678	4.06737		0.00328503
11730	4.0693	1959	0.00192954
11872	4.07452		0.00522588
11805	4.07207		-0.0024579
11837	4.07324		0.00117566
11883	4.07493	1960	0.00168445
11915	4.07609		0.00116795
11886	4.07504		-0.00105832
11827	4.07287		-0.00216113
11895	4.07536	1961	0.00248985
12030	4.08027		0.00490118
12139	4.08418		0.00391728
12320	4.09061		0.0064278
12394	4.09321	1962	0.00260078
12480	4.09621		0.00300309
12497	4.09681		0.000591184
12557	4.09889		0.00208012
12623	4.10116	1963	0.00227669
12700	4.1038		0.00264114
12791	4.1069		0.00310078
12949	4.11224		0.00533173
13162	4.11932	1964	0.00708566
13474	4.1295		0.0101747
13598	4.13348		0.00397849
13703	4.13682		0.00334062
13827	4.14073	1965	0.00391231
13946	4.14445		0.0037217
14279	4.1547		0.0102481
14520	4.16197		0.00726882
14628	4.16518	1966	0.00321834
14628	4.16518		0
14760	4.16909		0.00390141
14886	4.17278		0.00369166
15071	4.17814	1967	0.00536406
15151	4.18044		0.00229923
15251	4.1833		0.00285702
15318	4.1852		0.00190374
15547	4.19165	1968	0.00644453
15770	4.19783		0.00618509
15767	4.19775		-8.26257e-05
15831	4.19951		0.00175928
15830	4.19948	1969	-2.7434e-05
15968	4.20325		0.00376961
16260	4.21112		0.00787002
16339	4.21323		0.00210493
16459	4.2164	1970	0.00317797
16601	4.22013		0.0037308
16803	4.22539		0.00525258
16703	4.22279		-0.00259235
16986	4.23009	1971	0.00729664
17184	4.23512		0.00503314
17222	4.23608		0.000959321
17369	4.23977		0.00369123
17407	4.24072	1972	0.000949114
17543	4.2441		0.00337993
17835	4.25127		0.00716925
18493	4.26701		0.0157343
18585	4.26916	1973	0.0021552
18691	4.27163		0.00246997
18726	4.27245		0.000812482
18885	4.27612		0.00367197
18536	4.26802	1974	-0.00810097
18324	4.26302		-0.00499574
18295	4.26233		-0.000687869
18225	4.26067		-0.00166488
18158	4.25907	1975	-0.00159953
18956	4.27775		0.0186787
18625	4.2701		-0.00765042
18719	4.27228		0.00218636
18898	4.27642	1976	0.0041332
18956	4.27775		0.00133086
19047	4.27983		0.00207988
19109	4.28124		0.00141138
19059	4.2801	1977	-0.00113785
19250	4.28443		0.00433062
19490	4.28981		0.00538111
19810	4.29688		0.00707264
19904	4.29894	1978	0.00205589
20050	4.30211		0.00317401
20135	4.30395		0.00183726
20235	4.3061		0.00215157
20398	4.30959	1979	0.00348438
20169	4.30468		-0.00490322
20204	4.30544		0.000752994
20230	4.306		0.000558523
20241	4.30623	1980	0.000236082
19892	4.29868		-0.00755351
20074	4.30263		0.00395547
20413	4.30991		0.00727292
20316	4.30784	1981	-0.00206863
20266	4.30677		-0.00107017
20624	4.31437		0.00760486
20611	4.3141		-0.000273837
20592	4.3137	1982	-0.000400534
20665	4.31524		0.00153688
20723	4.31645		0.00121722
20765	4.31733		0.000879308
20901	4.32017	1983	0.00283513
21006	4.32234		0.0021763
21270	4.32777		0.00542413
21678	4.33602		0.00825172
22078	4.34396	1984	0.00794052
22400	4.35025		0.00628829
22652	4.35511		0.00485853
22783	4.35761		0.00250436
22687	4.35578	1985	-0.00183384
23075	4.36314		0.00736464
22938	4.36056		-0.00258616
23144	4.36444		0.00388287
23386	4.36896	1986	0.00451752
23647	4.37378		0.00482011
23755	4.37576		0.00197898
23741	4.3755		-0.000256027
23890	4.37822	1987	0.00271714
23609	4.37308		-0.00513856
23978	4.37981		0.00673536
24239	4.38451		0.00470174
24543	4.38993	1988	0.00541295
24744	4.39347		0.00354226
24917	4.3965		0.00302585
25095	4.39959		0.00309145
25354	4.40405	1989	0.00445929
25222	4.40178		-0.00226696
25325	4.40355		0.00176993
25459	4.40584		0.00229189
25615	4.40849	1990	0.00265302
25688	4.40973		0.00123593
25607	4.40836		-0.00137159
25315	4.40338		-0.00498077
25290	4.40295	1991	-0.000429102
25384	4.40456		0.00161123
25386	4.40459		3.42166e-05
25516	4.40681		0.00221832
25987	4.41476	1992	0.00794355
26171	4.41782		0.00306417
26189	4.41812		0.000298598
26188	4.4181		-1.65834e-05
26258	4.41926	1993	0.00115931
26224	4.4187		-0.000562708
26150	4.41747		-0.00122724
26238	4.41893		0.00145903
26351	4.4208	1994	0.00186637
26552	4.4241		0.00330014
26624	4.42527		0.00117607
26912	4.42995		0.00467267
27096	4.43291	1995	0.00295921
27080	4.43265		-0.000256524
27235	4.43513		0.00247872
27308	4.43629		0.00116251
27501	4.43935	1996	0.00305859
27685	4.44224		0.00289604
27815	4.44428		0.00203454
27871	4.44515		0.000873487
28077	4.44835	1997	0.00319815
28236	4.4508		0.00245247
28477	4.45449		0.00369106
28796	4.45933		0.00483793
29334	4.46737	1998	0.00803912
29662	4.4722		0.00482914
29871	4.47525		0.00304933
30023	4.47745		0.00220432
30216	4.48024	1999	0.00278289
30208	4.48012		-0.000114999
30314	4.48164		0.00152127
30668	4.48669		0.00504221
31192	4.49404	2000	0.00735777
31438	4.49745		0.00341169
31719	4.50132		0.00386458
31742	4.50163		0.0003148
31940	4.50433	2001	0.00270062
31836	4.50292		-0.00141642
32504	4.51194		0.00901831
32020	4.50542		-0.00651548
32728	4.51492	2002	0.00949814
32821	4.51615		0.00123234
32696	4.51449		-0.00165718
32773	4.51552		0.00102157
32796	4.51582	2003	0.00030468
33197	4.5211		0.00527796
33657	4.52708		0.00597656
33713	4.5278		0.000721998
33893	4.53011	2004	0.00231261
34152	4.53342		0.00330613
34247	4.53462		0.00120639
34589	4.53894		0.00431547
34183	4.53381	2005	-0.00512783
34380	4.53631		0.0024957
34469	4.53743		0.00112281
34666	4.5399		0.00247505
35380	4.54876	2006	0.0088541
35354	4.54844		-0.000319271
35363	4.54855		0.000110543
35734	4.55308		0.00453253
35889	4.55496	2007	0.00187972
35878	4.55483		-0.000133132
35880	4.55485		2.42088e-05
35819	4.55411		-0.000738977
35998	4.55628	2008	0.00216492
36677	4.56439		0.00811543
35747	4.55324		-0.0111542
35892	4.555		0.00175806
35752	4.5533	2009	-0.00169732
35932	4.55548		0.00218105
35456	4.54969		-0.00579165
35328	4.54812		-0.00157069
35293	4.54769	2010	-0.000430476
35686	4.5525		0.0048093
35790	4.55376		0.00126383
35965	4.55588		0.00211837
36342	4.56041	2011	0.00452876
36222	4.55897		-0.0014364
36340	4.56038		0.0014125
36289	4.55978		-0.000609922
36827	4.56617	2012	0.00639134
36976	4.56792		0.00175359
36863	4.56659		-0.00132925
37832	4.57786		0.0112686
36519	4.56252	2013	-0.0153404
36800	4.56585		0.00332894
36911	4.56716		0.00130799
36856	4.56651		-0.000647612
37105	4.56943	2014	0.00292424
37325	4.572		0.00256738
37469	4.57367		0.00167229
37778	4.57724		0.00356686
38210	4.58218	2015	0.00493808
