# Supplementary material for: Cumulative (Dis)Advantage and the Matthew Effect in Life-Course Analysis
Source: PLoS One. 2015 Nov 25;10(11):e0142447. doi: 10.1371/journal.pone.0142447 (PMC4659671; doi:10.1371/journal.pone.0142447)
Supplement: S1 File — (ZIP) [file pone.0142447.s001.zip › IncomeLE3 Results.out]

                       NETLE, Version 4.01 
      Feedforward Neural Networks and Lyapunov Exponents Estimation
                    Kuan, Liu, and Gencay   (2/15/2006)

       Income LE 3                                                           

  Data File Name:             IncomeLE3.dat            
  Output File Name:           IncomeLE3.out            
  Parameter File:             IncomeLE3.par            
  Fitted Values File:         IncomeLE3.fit            
  Derivative File:            IncomeLE3.der            
  Number of Observations:          269
  Number of Hiddens:                 2           12
  Number of Inputs:                  3
  Method of Scaling:                 0
  Seeds and NTRY              56666459          500
  Iterat. & Tolerance:             900   0.10000E-08

  Hidden   0:         
     Y Mean, MSE, and SIC:     0.232788E-02    0.180205E-04    -10.9032    


  Hiddens  2:       MSE =   0.160329E-04      SIC =   -10.8121    
     Lyapunov Exponents:
        lambda( 1) =                    -0.6715651
           HAC Std Error (Newey/West)                0.0599581
           HAC Std Error (Parzen)                    0.0592019
           HAC Std Error (Quad. Spect.)              0.0622978
        lambda( 2) =                    -1.0228965
           HAC Std Error (Newey/West)                0.0665908
           HAC Std Error (Parzen)                    0.0674917
           HAC Std Error (Quad. Spect.)              0.0681264
        lambda( 3) =                    -1.2371408
           HAC Std Error (Newey/West)                0.0775689
           HAC Std Error (Parzen)                    0.0798561
           HAC Std Error (Quad. Spect.)              0.0809926


  Hiddens  3:       MSE =   0.170129E-04      SIC =   -10.6488    
     Lyapunov Exponents:
        lambda( 1) =                    -0.6512626
           HAC Std Error (Newey/West)                0.0350348
           HAC Std Error (Parzen)                    0.0347989
           HAC Std Error (Quad. Spect.)              0.0346101
        lambda( 2) =                    -0.8490048
           HAC Std Error (Newey/West)                0.0500719
           HAC Std Error (Parzen)                    0.0473038
           HAC Std Error (Quad. Spect.)              0.0461237
        lambda( 3) =                    -1.2857580
           HAC Std Error (Newey/West)                0.0661783
           HAC Std Error (Parzen)                    0.0658056
           HAC Std Error (Quad. Spect.)              0.0668328


  Hiddens  4:       MSE =   0.154953E-04      SIC =   -10.6382    
     Lyapunov Exponents:
        lambda( 1) =                    -0.0897679
           HAC Std Error (Newey/West)                0.0414799
           HAC Std Error (Parzen)                    0.0416132
           HAC Std Error (Quad. Spect.)              0.0411653
        lambda( 2) =                    -0.3123826
           HAC Std Error (Newey/West)                0.0385198
           HAC Std Error (Parzen)                    0.0384476
           HAC Std Error (Quad. Spect.)              0.0388582
        lambda( 3) =                    -0.4608768
           HAC Std Error (Newey/West)                0.0506635
           HAC Std Error (Parzen)                    0.0502291
           HAC Std Error (Quad. Spect.)              0.0506883


  Hiddens  5:       MSE =   0.143540E-04      SIC =   -10.6107    
     Lyapunov Exponents:
        lambda( 1) =                    -0.6909023
           HAC Std Error (Newey/West)                0.0611686
           HAC Std Error (Parzen)                    0.0611661
           HAC Std Error (Quad. Spect.)              0.0611868
        lambda( 2) =                    -0.9728895
           HAC Std Error (Newey/West)                0.0562078
           HAC Std Error (Parzen)                    0.0577499
           HAC Std Error (Quad. Spect.)              0.0590125
        lambda( 3) =                    -1.3418765
           HAC Std Error (Newey/West)                0.0804666
           HAC Std Error (Parzen)                    0.0825143
           HAC Std Error (Quad. Spect.)              0.0831652


  Hiddens  6:       MSE =   0.146556E-04      SIC =   -10.4859    
     Lyapunov Exponents:
        lambda( 1) =                    -0.4516143
           HAC Std Error (Newey/West)                0.0396729
           HAC Std Error (Parzen)                    0.0396729
           HAC Std Error (Quad. Spect.)              0.0396097
        lambda( 2) =                    -0.7397842
           HAC Std Error (Newey/West)                0.0482749
           HAC Std Error (Parzen)                    0.0487971
           HAC Std Error (Quad. Spect.)              0.0504704
        lambda( 3) =                    -1.0123256
           HAC Std Error (Newey/West)                0.0656487
           HAC Std Error (Parzen)                    0.0664661
           HAC Std Error (Quad. Spect.)              0.0667659


  Hiddens  7:       MSE =   0.164009E-04      SIC =   -10.2694    
     Lyapunov Exponents:
        lambda( 1) =                    -0.2778052
           HAC Std Error (Newey/West)                0.0275776
           HAC Std Error (Parzen)                    0.0277665
           HAC Std Error (Quad. Spect.)              0.0275482
        lambda( 2) =                    -0.4499347
           HAC Std Error (Newey/West)                0.0321940
           HAC Std Error (Parzen)                    0.0328915
           HAC Std Error (Quad. Spect.)              0.0342838
        lambda( 3) =                    -0.7584361
           HAC Std Error (Newey/West)                0.0620144
           HAC Std Error (Parzen)                    0.0617860
           HAC Std Error (Quad. Spect.)              0.0626892


  Hiddens  8:       MSE =   0.154763E-04      SIC =   -10.2235    
     Lyapunov Exponents:
        lambda( 1) =                    -0.3520018
           HAC Std Error (Newey/West)                0.0488417
           HAC Std Error (Parzen)                    0.0519827
           HAC Std Error (Quad. Spect.)              0.0466527
        lambda( 2) =                    -0.5687015
           HAC Std Error (Newey/West)                0.0390460
           HAC Std Error (Parzen)                    0.0387625
           HAC Std Error (Quad. Spect.)              0.0384271
        lambda( 3) =                    -0.9186560
           HAC Std Error (Newey/West)                0.0605528
           HAC Std Error (Parzen)                    0.0584070
           HAC Std Error (Quad. Spect.)              0.0577326


  Hiddens  9:       MSE =   0.135291E-04      SIC =   -10.2540    
     Lyapunov Exponents:
        lambda( 1) =                    -0.1019724
           HAC Std Error (Newey/West)                0.0357341
           HAC Std Error (Parzen)                    0.0370010
           HAC Std Error (Quad. Spect.)              0.0353880
        lambda( 2) =                    -0.3545718
           HAC Std Error (Newey/West)                0.0393065
           HAC Std Error (Parzen)                    0.0392802
           HAC Std Error (Quad. Spect.)              0.0395139
        lambda( 3) =                    -0.8250507
           HAC Std Error (Newey/West)                0.0571656
           HAC Std Error (Parzen)                    0.0569600
           HAC Std Error (Quad. Spect.)              0.0566964


  Hiddens 10:       MSE =   0.129054E-04      SIC =   -10.1972    
     Lyapunov Exponents:
        lambda( 1) =                    -0.0052534
           HAC Std Error (Newey/West)                0.0578983
           HAC Std Error (Parzen)                    0.0611895
           HAC Std Error (Quad. Spect.)              0.0546329
        lambda( 2) =                    -0.5630401
           HAC Std Error (Newey/West)                0.0461811
           HAC Std Error (Parzen)                    0.0462367
           HAC Std Error (Quad. Spect.)              0.0461545
        lambda( 3) =                    -1.0155010
           HAC Std Error (Newey/West)                0.0670349
           HAC Std Error (Parzen)                    0.0661398
           HAC Std Error (Quad. Spect.)              0.0677175


  Hiddens 11:       MSE =   0.132626E-04      SIC =   -10.0659    
     Lyapunov Exponents:
        lambda( 1) =                    -0.0536964
           HAC Std Error (Newey/West)                0.0650510
           HAC Std Error (Parzen)                    0.0699758
           HAC Std Error (Quad. Spect.)              0.0613441
        lambda( 2) =                    -0.4542764
           HAC Std Error (Newey/West)                0.0417022
           HAC Std Error (Parzen)                    0.0423765
           HAC Std Error (Quad. Spect.)              0.0417341
        lambda( 3) =                    -1.0616843
           HAC Std Error (Newey/West)                0.0711455
           HAC Std Error (Parzen)                    0.0712360
           HAC Std Error (Quad. Spect.)              0.0714000


  Hiddens 12:       MSE =   0.133677E-04      SIC =   -9.95398    
     Lyapunov Exponents:
        lambda( 1) =                    -0.0857701
           HAC Std Error (Newey/West)                0.0479352
           HAC Std Error (Parzen)                    0.0508750
           HAC Std Error (Quad. Spect.)              0.0460094
        lambda( 2) =                    -0.3787014
           HAC Std Error (Newey/West)                0.0390360
           HAC Std Error (Parzen)                    0.0392309
           HAC Std Error (Quad. Spect.)              0.0384140
        lambda( 3) =                    -0.8455657
           HAC Std Error (Newey/West)                0.0634951
           HAC Std Error (Parzen)                    0.0633738
           HAC Std Error (Quad. Spect.)              0.0640929
