# Supplementary material for: Cumulative (Dis)Advantage and the Matthew Effect in Life-Course Analysis
Source: PLoS One. 2015 Nov 25;10(11):e0142447. doi: 10.1371/journal.pone.0142447 (PMC4659671; doi:10.1371/journal.pone.0142447)
Supplement: S1 File — (ZIP) [file pone.0142447.s001.zip › IncomeLE4 Results.out]

                       NETLE, Version 4.01 
      Feedforward Neural Networks and Lyapunov Exponents Estimation
                    Kuan, Liu, and Gencay   (2/15/2006)

       Income LE 4                                                           

  Data File Name:             IncomeLE4.dat            
  Output File Name:           IncomeLE4.out            
  Parameter File:             IncomeLE4.par            
  Fitted Values File:         IncomeLE4.fit            
  Derivative File:            IncomeLE4.der            
  Number of Observations:          268
  Number of Hiddens:                 2           12
  Number of Inputs:                  4
  Method of Scaling:                 0
  Seeds and NTRY              56666459          500
  Iterat. & Tolerance:             900   0.10000E-08

  Hidden   0:         
     Y Mean, MSE, and SIC:     0.231166E-02    0.180169E-04    -10.9033    


  Hiddens  2:       MSE =   0.165981E-04      SIC =   -10.7350    
     Lyapunov Exponents:
        lambda( 1) =                   -19.3551535
           HAC Std Error (Newey/West)                1.2361578
           HAC Std Error (Parzen)                    1.5399007
           HAC Std Error (Quad. Spect.)              1.3392452
        lambda( 2) =                   -19.4663905
           HAC Std Error (Newey/West)                0.5185697
           HAC Std Error (Parzen)                    0.5849575
           HAC Std Error (Quad. Spect.)              0.5064919
        lambda( 3) =                   -19.5393360
           HAC Std Error (Newey/West)                0.3334810
           HAC Std Error (Parzen)                    0.3648576
           HAC Std Error (Quad. Spect.)              0.3074097
        lambda( 4) =                   -19.6240220
           HAC Std Error (Newey/West)                0.2302190
           HAC Std Error (Parzen)                    0.2545837
           HAC Std Error (Quad. Spect.)              0.2119367


  Hiddens  3:       MSE =   0.127126E-04      SIC =   -10.8765    
     Lyapunov Exponents:
        lambda( 1) =                    -0.9959634
           HAC Std Error (Newey/West)                0.1188831
           HAC Std Error (Parzen)                    0.1188831
           HAC Std Error (Quad. Spect.)              0.1195019
        lambda( 2) =                    -1.3594003
           HAC Std Error (Newey/West)                0.1191132
           HAC Std Error (Parzen)                    0.1188949
           HAC Std Error (Quad. Spect.)              0.1194209
        lambda( 3) =                    -1.7277693
           HAC Std Error (Newey/West)                0.1429174
           HAC Std Error (Parzen)                    0.1428963
           HAC Std Error (Quad. Spect.)              0.1431695
        lambda( 4) =                    -1.9162522
           HAC Std Error (Newey/West)                0.1444073
           HAC Std Error (Parzen)                    0.1574622
           HAC Std Error (Quad. Spect.)              0.1700763


  Hiddens  4:       MSE =   0.151891E-04      SIC =   -10.5734    
     Lyapunov Exponents:
        lambda( 1) =                    -0.2668100
           HAC Std Error (Newey/West)                0.0204848
           HAC Std Error (Parzen)                    0.0206881
           HAC Std Error (Quad. Spect.)              0.0196615
        lambda( 2) =                    -0.3106250
           HAC Std Error (Newey/West)                0.0212551
           HAC Std Error (Parzen)                    0.0211268
           HAC Std Error (Quad. Spect.)              0.0214244
        lambda( 3) =                    -0.4365822
           HAC Std Error (Newey/West)                0.0263581
           HAC Std Error (Parzen)                    0.0274348
           HAC Std Error (Quad. Spect.)              0.0282797
        lambda( 4) =                    -0.7378825
           HAC Std Error (Newey/West)                0.0598824
           HAC Std Error (Parzen)                    0.0578263
           HAC Std Error (Quad. Spect.)              0.0601391


  Hiddens  5:       MSE =   0.143212E-04      SIC =   -10.5071    
     Lyapunov Exponents:
        lambda( 1) =                    -0.1882121
           HAC Std Error (Newey/West)                0.0345488
           HAC Std Error (Parzen)                    0.0345488
           HAC Std Error (Quad. Spect.)              0.0345563
        lambda( 2) =                    -0.4089245
           HAC Std Error (Newey/West)                0.0335957
           HAC Std Error (Parzen)                    0.0339033
           HAC Std Error (Quad. Spect.)              0.0355112
        lambda( 3) =                    -0.5223256
           HAC Std Error (Newey/West)                0.0393675
           HAC Std Error (Parzen)                    0.0399226
           HAC Std Error (Quad. Spect.)              0.0412340
        lambda( 4) =                    -0.6347668
           HAC Std Error (Newey/West)                0.0424374
           HAC Std Error (Parzen)                    0.0426290
           HAC Std Error (Quad. Spect.)              0.0460371


  Hiddens  6:       MSE =   0.138452E-04      SIC =   -10.4157    
     Lyapunov Exponents:
        lambda( 1) =                     0.0161776
           HAC Std Error (Newey/West)                0.0337840
           HAC Std Error (Parzen)                    0.0344333
           HAC Std Error (Quad. Spect.)              0.0336187
        lambda( 2) =                    -0.2408299
           HAC Std Error (Newey/West)                0.0304612
           HAC Std Error (Parzen)                    0.0304612
           HAC Std Error (Quad. Spect.)              0.0303831
        lambda( 3) =                    -0.4822529
           HAC Std Error (Newey/West)                0.0424837
           HAC Std Error (Parzen)                    0.0423170
           HAC Std Error (Quad. Spect.)              0.0427164
        lambda( 4) =                    -0.9316604
           HAC Std Error (Newey/West)                0.0689291
           HAC Std Error (Parzen)                    0.0680408
           HAC Std Error (Quad. Spect.)              0.0691440


  Hiddens  7:       MSE =   0.146525E-04      SIC =   -10.2338    
     Lyapunov Exponents:
        lambda( 1) =                    -0.1343277
           HAC Std Error (Newey/West)                0.0271849
           HAC Std Error (Parzen)                    0.0289314
           HAC Std Error (Quad. Spect.)              0.0255626
        lambda( 2) =                    -0.2420520
           HAC Std Error (Newey/West)                0.0238288
           HAC Std Error (Parzen)                    0.0238288
           HAC Std Error (Quad. Spect.)              0.0238281
        lambda( 3) =                    -0.3095774
           HAC Std Error (Newey/West)                0.0296126
           HAC Std Error (Parzen)                    0.0294405
           HAC Std Error (Quad. Spect.)              0.0302236
        lambda( 4) =                    -0.5171240
           HAC Std Error (Newey/West)                0.0480382
           HAC Std Error (Parzen)                    0.0474616
           HAC Std Error (Quad. Spect.)              0.0484299


  Hiddens  8:       MSE =   0.989671E-05      SIC =   -10.5011    
     Lyapunov Exponents:
        lambda( 1) =                     0.2309854
           HAC Std Error (Newey/West)                0.0514742
           HAC Std Error (Parzen)                    0.0551922
           HAC Std Error (Quad. Spect.)              0.0499664
        lambda( 2) =                    -0.2101310
           HAC Std Error (Newey/West)                0.0337462
           HAC Std Error (Parzen)                    0.0337462
           HAC Std Error (Quad. Spect.)              0.0338417
        lambda( 3) =                    -0.4163189
           HAC Std Error (Newey/West)                0.0383551
           HAC Std Error (Parzen)                    0.0383551
           HAC Std Error (Quad. Spect.)              0.0383476
        lambda( 4) =                    -0.7340628
           HAC Std Error (Newey/West)                0.0550950
           HAC Std Error (Parzen)                    0.0567847
           HAC Std Error (Quad. Spect.)              0.0613802


  Hiddens  9:       MSE =   0.933117E-05      SIC =   -10.4347    
     Lyapunov Exponents:
        lambda( 1) =                     0.2355870
           HAC Std Error (Newey/West)                0.0463804
           HAC Std Error (Parzen)                    0.0482745
           HAC Std Error (Quad. Spect.)              0.0455530
        lambda( 2) =                    -0.1322469
           HAC Std Error (Newey/West)                0.0289346
           HAC Std Error (Parzen)                    0.0297940
           HAC Std Error (Quad. Spect.)              0.0287123
        lambda( 3) =                    -0.4609918
           HAC Std Error (Newey/West)                0.0405220
           HAC Std Error (Parzen)                    0.0405211
           HAC Std Error (Quad. Spect.)              0.0405676
        lambda( 4) =                    -0.8458968
           HAC Std Error (Newey/West)                0.0665231
           HAC Std Error (Parzen)                    0.0665166
           HAC Std Error (Quad. Spect.)              0.0667253


  Hiddens 10:       MSE =   0.849094E-05      SIC =   -10.4039    
     Lyapunov Exponents:
        lambda( 1) =                     0.1541570
           HAC Std Error (Newey/West)                0.0523139
           HAC Std Error (Parzen)                    0.0563574
           HAC Std Error (Quad. Spect.)              0.0505843
        lambda( 2) =                    -0.2152870
           HAC Std Error (Newey/West)                0.0302483
           HAC Std Error (Parzen)                    0.0302483
           HAC Std Error (Quad. Spect.)              0.0302512
        lambda( 3) =                    -0.3974856
           HAC Std Error (Newey/West)                0.0365230
           HAC Std Error (Parzen)                    0.0370557
           HAC Std Error (Quad. Spect.)              0.0378179
        lambda( 4) =                    -0.9762509
           HAC Std Error (Newey/West)                0.0661231
           HAC Std Error (Parzen)                    0.0661102
           HAC Std Error (Quad. Spect.)              0.0661287


  Hiddens 11:       MSE =   0.795263E-05      SIC =   -10.3443    
     Lyapunov Exponents:
        lambda( 1) =                     0.3575431
           HAC Std Error (Newey/West)                0.0642233
           HAC Std Error (Parzen)                    0.0675520
           HAC Std Error (Quad. Spect.)              0.0623586
        lambda( 2) =                    -0.0538508
           HAC Std Error (Newey/West)                0.0317792
           HAC Std Error (Parzen)                    0.0329043
           HAC Std Error (Quad. Spect.)              0.0310190
        lambda( 3) =                    -0.3233612
           HAC Std Error (Newey/West)                0.0317349
           HAC Std Error (Parzen)                    0.0318017
           HAC Std Error (Quad. Spect.)              0.0318761
        lambda( 4) =                    -0.6709300
           HAC Std Error (Newey/West)                0.0595295
           HAC Std Error (Parzen)                    0.0595293
           HAC Std Error (Quad. Spect.)              0.0595228


  Hiddens 12:       MSE =   0.761564E-05      SIC =   -10.2624    
     Lyapunov Exponents:
        lambda( 1) =                     0.3154620
           HAC Std Error (Newey/West)                0.0572374
           HAC Std Error (Parzen)                    0.0606324
           HAC Std Error (Quad. Spect.)              0.0555906
        lambda( 2) =                    -0.0198240
           HAC Std Error (Newey/West)                0.0345708
           HAC Std Error (Parzen)                    0.0374346
           HAC Std Error (Quad. Spect.)              0.0339338
        lambda( 3) =                    -0.2224662
           HAC Std Error (Newey/West)                0.0312156
           HAC Std Error (Parzen)                    0.0312985
           HAC Std Error (Quad. Spect.)              0.0311516
        lambda( 4) =                    -0.5802814
           HAC Std Error (Newey/West)                0.0543029
           HAC Std Error (Parzen)                    0.0543029
           HAC Std Error (Quad. Spect.)              0.0542351
