# Supplementary material for: Cumulative (Dis)Advantage and the Matthew Effect in Life-Course Analysis
Source: PLoS One. 2015 Nov 25;10(11):e0142447. doi: 10.1371/journal.pone.0142447 (PMC4659671; doi:10.1371/journal.pone.0142447)
Supplement: S1 File — (ZIP) [file pone.0142447.s001.zip › IncomeLE4.IN]

   [* NETLE Version 1.0 (neural NETwork for LE) by Kuan, Liu & Gencay. *]
Income LE 4
   [* Data File Name:   *]
IncomeLE4.dat
   [* Output File Name: *]
IncomeLE4.out
   [* Number of Observations: *]
268
   [* Number of Inputs: *]
4
   [* Minimum and Maximum Number of Hidden Units: *]
2  12
   [* Calculating the Lyapunov Exponent: 0/No, 1/Yes *]
1
   [* Method of Scaling Inputs: *]
0
   [* Seeds (Positive Number); NTRY: *]
56666459  500
   [* Number of Iterations; Tolerance in NLS: *]
900  1.0d-9
   [* Creating the Parameters File: 0/No, 1/Yes *]
1
   [* Parameters File Name: (The Option Above Must Be "1") *]
IncomeLE4.par
   [* Creating the Fitted Values File: 0/No, 1/Yes *]
1
   [* Fitted Values File Name: *]
IncomeLE4.fit
   [* Creating the Derivatives: 0/No, 1/Yes *]
1
   [* Derivatives File Name: *]
IncomeLE4.der
