# Supplementary material for: Cumulative (Dis)Advantage and the Matthew Effect in Life-Course Analysis
Source: PLoS One. 2015 Nov 25;10(11):e0142447. doi: 10.1371/journal.pone.0142447 (PMC4659671; doi:10.1371/journal.pone.0142447)
Supplement: S1 File — (ZIP) [file pone.0142447.s001.zip › IncomeLE5 Results.out]

                       NETLE, Version 4.01 
      Feedforward Neural Networks and Lyapunov Exponents Estimation
                    Kuan, Liu, and Gencay   (2/15/2006)

       Income LE 5                                                           

  Data File Name:             IncomeLE5.dat            
  Output File Name:           IncomeLE5.out            
  Parameter File:             IncomeLE5.par            
  Fitted Values File:         IncomeLE5.fit            
  Derivative File:            IncomeLE5.der            
  Number of Observations:          267
  Number of Hiddens:                 2           12
  Number of Inputs:                  5
  Method of Scaling:                 0
  Seeds and NTRY              56666459          500
  Iterat. & Tolerance:             900   0.10000E-08

  Hidden   0:         
     Y Mean, MSE, and SIC:     0.227694E-02    0.177613E-04    -10.9176    


  Hiddens  2:       MSE =   0.133691E-04      SIC =   -10.9087    
     Lyapunov Exponents:
        lambda( 1) =                    -0.3964390
           HAC Std Error (Newey/West)                0.0408958
           HAC Std Error (Parzen)                    0.0417520
           HAC Std Error (Quad. Spect.)              0.0429835
        lambda( 2) =                    -0.5103064
           HAC Std Error (Newey/West)                0.0374963
           HAC Std Error (Parzen)                    0.0406456
           HAC Std Error (Quad. Spect.)              0.0430539
        lambda( 3) =                    -0.6968454
           HAC Std Error (Newey/West)                0.0509753
           HAC Std Error (Parzen)                    0.0562418
           HAC Std Error (Quad. Spect.)              0.0601838
        lambda( 4) =                    -1.0502307
           HAC Std Error (Newey/West)                0.0900431
           HAC Std Error (Parzen)                    0.0894153
           HAC Std Error (Quad. Spect.)              0.0930234
        lambda( 5) =                    -1.2782761
           HAC Std Error (Newey/West)                0.1176549
           HAC Std Error (Parzen)                    0.1218602
           HAC Std Error (Quad. Spect.)              0.1308489


  Hiddens  3:       MSE =   0.122262E-04      SIC =   -10.8516    
     Lyapunov Exponents:
        lambda( 1) =                    -1.3092720
           HAC Std Error (Newey/West)                0.1405915
           HAC Std Error (Parzen)                    0.1374739
           HAC Std Error (Quad. Spect.)              0.1420084
        lambda( 2) =                    -1.6164475
           HAC Std Error (Newey/West)                0.1414425
           HAC Std Error (Parzen)                    0.1404495
           HAC Std Error (Quad. Spect.)              0.1418000
        lambda( 3) =                    -1.7915117
           HAC Std Error (Newey/West)                0.1499843
           HAC Std Error (Parzen)                    0.1491090
           HAC Std Error (Quad. Spect.)              0.1533101
        lambda( 4) =                    -2.0951949
           HAC Std Error (Newey/West)                0.1929447
           HAC Std Error (Parzen)                    0.1906633
           HAC Std Error (Quad. Spect.)              0.2013259
        lambda( 5) =                    -2.5003233
           HAC Std Error (Newey/West)                0.2526706
           HAC Std Error (Parzen)                    0.2466479
           HAC Std Error (Quad. Spect.)              0.2533766


  Hiddens  4:       MSE =   0.122619E-04      SIC =   -10.7022    
     Lyapunov Exponents:
        lambda( 1) =                    -0.0357599
           HAC Std Error (Newey/West)                0.0366304
           HAC Std Error (Parzen)                    0.0378410
           HAC Std Error (Quad. Spect.)              0.0366059
        lambda( 2) =                    -0.2971814
           HAC Std Error (Newey/West)                0.0382777
           HAC Std Error (Parzen)                    0.0382777
           HAC Std Error (Quad. Spect.)              0.0382831
        lambda( 3) =                    -0.5348306
           HAC Std Error (Newey/West)                0.0493153
           HAC Std Error (Parzen)                    0.0490868
           HAC Std Error (Quad. Spect.)              0.0496107
        lambda( 4) =                    -0.7392650
           HAC Std Error (Newey/West)                0.0636897
           HAC Std Error (Parzen)                    0.0629745
           HAC Std Error (Quad. Spect.)              0.0643894
        lambda( 5) =                    -1.2809999
           HAC Std Error (Newey/West)                0.1554746
           HAC Std Error (Parzen)                    0.1522247
           HAC Std Error (Quad. Spect.)              0.1558393


  Hiddens  5:       MSE =   0.115641E-04      SIC =   -10.6143    
     Lyapunov Exponents:
        lambda( 1) =                    -0.0759552
           HAC Std Error (Newey/West)                0.0341091
           HAC Std Error (Parzen)                    0.0349460
           HAC Std Error (Quad. Spect.)              0.0341840
        lambda( 2) =                    -0.2367196
           HAC Std Error (Newey/West)                0.0243311
           HAC Std Error (Parzen)                    0.0242779
           HAC Std Error (Quad. Spect.)              0.0244313
        lambda( 3) =                    -0.3585599
           HAC Std Error (Newey/West)                0.0306339
           HAC Std Error (Parzen)                    0.0306456
           HAC Std Error (Quad. Spect.)              0.0307703
        lambda( 4) =                    -0.4508469
           HAC Std Error (Newey/West)                0.0313536
           HAC Std Error (Parzen)                    0.0329003
           HAC Std Error (Quad. Spect.)              0.0344587
        lambda( 5) =                    -0.6868426
           HAC Std Error (Newey/West)                0.0567744
           HAC Std Error (Parzen)                    0.0562613
           HAC Std Error (Quad. Spect.)              0.0594113


  Hiddens  6:       MSE =   0.112886E-04      SIC =   -10.4919    
     Lyapunov Exponents:
        lambda( 1) =                    -0.2457081
           HAC Std Error (Newey/West)                0.0364100
           HAC Std Error (Parzen)                    0.0390214
           HAC Std Error (Quad. Spect.)              0.0346984
        lambda( 2) =                    -0.3191454
           HAC Std Error (Newey/West)                0.0268983
           HAC Std Error (Parzen)                    0.0268983
           HAC Std Error (Quad. Spect.)              0.0269062
        lambda( 3) =                    -0.4381953
           HAC Std Error (Newey/West)                0.0307574
           HAC Std Error (Parzen)                    0.0338380
           HAC Std Error (Quad. Spect.)              0.0353915
        lambda( 4) =                    -0.4973990
           HAC Std Error (Newey/West)                0.0380282
           HAC Std Error (Parzen)                    0.0389206
           HAC Std Error (Quad. Spect.)              0.0404977
        lambda( 5) =                    -1.6985477
           HAC Std Error (Newey/West)                0.0878411
           HAC Std Error (Parzen)                    0.0878411
           HAC Std Error (Quad. Spect.)              0.0878637


  Hiddens  7:       MSE =   0.960195E-05      SIC =   -10.5072    
     Lyapunov Exponents:
        lambda( 1) =                    -0.1228499
           HAC Std Error (Newey/West)                0.0562712
           HAC Std Error (Parzen)                    0.0609130
           HAC Std Error (Quad. Spect.)              0.0519934
        lambda( 2) =                    -0.2621284
           HAC Std Error (Newey/West)                0.0270132
           HAC Std Error (Parzen)                    0.0270147
           HAC Std Error (Quad. Spect.)              0.0269734
        lambda( 3) =                    -0.3895373
           HAC Std Error (Newey/West)                0.0304079
           HAC Std Error (Parzen)                    0.0303375
           HAC Std Error (Quad. Spect.)              0.0304791
        lambda( 4) =                    -0.5084678
           HAC Std Error (Newey/West)                0.0334459
           HAC Std Error (Parzen)                    0.0340769
           HAC Std Error (Quad. Spect.)              0.0359033
        lambda( 5) =                    -0.8336155
           HAC Std Error (Newey/West)                0.0635905
           HAC Std Error (Parzen)                    0.0631364
           HAC Std Error (Quad. Spect.)              0.0650631


  Hiddens  8:       MSE =   0.854048E-05      SIC =   -10.4779    
     Lyapunov Exponents:
        lambda( 1) =                     0.0625410
           HAC Std Error (Newey/West)                0.0377154
           HAC Std Error (Parzen)                    0.0393347
           HAC Std Error (Quad. Spect.)              0.0367833
        lambda( 2) =                    -0.0962181
           HAC Std Error (Newey/West)                0.0286761
           HAC Std Error (Parzen)                    0.0308033
           HAC Std Error (Quad. Spect.)              0.0275809
        lambda( 3) =                    -0.2433820
           HAC Std Error (Newey/West)                0.0278439
           HAC Std Error (Parzen)                    0.0278068
           HAC Std Error (Quad. Spect.)              0.0278811
        lambda( 4) =                    -0.3575099
           HAC Std Error (Newey/West)                0.0298970
           HAC Std Error (Parzen)                    0.0299413
           HAC Std Error (Quad. Spect.)              0.0306205
        lambda( 5) =                    -0.7320256
           HAC Std Error (Newey/West)                0.0549704
           HAC Std Error (Parzen)                    0.0550325
           HAC Std Error (Quad. Spect.)              0.0548520


  Hiddens  9:       MSE =   0.987909E-05      SIC =   -10.1858    
     Lyapunov Exponents:
        lambda( 1) =                    -0.0124430
           HAC Std Error (Newey/West)                0.0595924
           HAC Std Error (Parzen)                    0.0650744
           HAC Std Error (Quad. Spect.)              0.0549896
        lambda( 2) =                    -0.1541759
           HAC Std Error (Newey/West)                0.0201439
           HAC Std Error (Parzen)                    0.0201021
           HAC Std Error (Quad. Spect.)              0.0202345
        lambda( 3) =                    -0.2373591
           HAC Std Error (Newey/West)                0.0256729
           HAC Std Error (Parzen)                    0.0256910
           HAC Std Error (Quad. Spect.)              0.0257327
        lambda( 4) =                    -0.3920352
           HAC Std Error (Newey/West)                0.0334490
           HAC Std Error (Parzen)                    0.0332550
           HAC Std Error (Quad. Spect.)              0.0336953
        lambda( 5) =                    -1.0441377
           HAC Std Error (Newey/West)                0.0667576
           HAC Std Error (Parzen)                    0.0667576
           HAC Std Error (Quad. Spect.)              0.0667249


  Hiddens 10:       MSE =   0.693657E-05      SIC =   -10.3930    
     Lyapunov Exponents:
        lambda( 1) =                     0.1877636
           HAC Std Error (Newey/West)                0.0319444
           HAC Std Error (Parzen)                    0.0316778
           HAC Std Error (Quad. Spect.)              0.0318575
        lambda( 2) =                    -0.0206197
           HAC Std Error (Newey/West)                0.0242236
           HAC Std Error (Parzen)                    0.0249048
           HAC Std Error (Quad. Spect.)              0.0239770
        lambda( 3) =                    -0.1618910
           HAC Std Error (Newey/West)                0.0260718
           HAC Std Error (Parzen)                    0.0260827
           HAC Std Error (Quad. Spect.)              0.0261001
        lambda( 4) =                    -0.4025208
           HAC Std Error (Newey/West)                0.0329746
           HAC Std Error (Parzen)                    0.0329746
           HAC Std Error (Quad. Spect.)              0.0329161
        lambda( 5) =                    -0.8175821
           HAC Std Error (Newey/West)                0.0636670
           HAC Std Error (Parzen)                    0.0635617
           HAC Std Error (Quad. Spect.)              0.0640021


  Hiddens 11:       MSE =   0.713646E-05      SIC =   -10.2181    
     Lyapunov Exponents:
        lambda( 1) =                     0.2751121
           HAC Std Error (Newey/West)                0.0447541
           HAC Std Error (Parzen)                    0.0473572
           HAC Std Error (Quad. Spect.)              0.0428607
        lambda( 2) =                     0.0377320
           HAC Std Error (Newey/West)                0.0226691
           HAC Std Error (Parzen)                    0.0230951
           HAC Std Error (Quad. Spect.)              0.0226477
        lambda( 3) =                    -0.0715881
           HAC Std Error (Newey/West)                0.0238962
           HAC Std Error (Parzen)                    0.0246242
           HAC Std Error (Quad. Spect.)              0.0238468
        lambda( 4) =                    -0.2394186
           HAC Std Error (Newey/West)                0.0290549
           HAC Std Error (Parzen)                    0.0286933
           HAC Std Error (Quad. Spect.)              0.0280296
        lambda( 5) =                    -0.5081709
           HAC Std Error (Newey/West)                0.0476400
           HAC Std Error (Parzen)                    0.0476112
           HAC Std Error (Quad. Spect.)              0.0478272


  Hiddens 12:       MSE =   0.789621E-05      SIC =   -9.97042    
     Lyapunov Exponents:
        lambda( 1) =                     0.2517843
           HAC Std Error (Newey/West)                0.0550061
           HAC Std Error (Parzen)                    0.0572123
           HAC Std Error (Quad. Spect.)              0.0540768
        lambda( 2) =                     0.0279152
           HAC Std Error (Newey/West)                0.0258203
           HAC Std Error (Parzen)                    0.0268149
           HAC Std Error (Quad. Spect.)              0.0252151
        lambda( 3) =                    -0.1353499
           HAC Std Error (Newey/West)                0.0256004
           HAC Std Error (Parzen)                    0.0262904
           HAC Std Error (Quad. Spect.)              0.0253111
        lambda( 4) =                    -0.2286213
           HAC Std Error (Newey/West)                0.0279982
           HAC Std Error (Parzen)                    0.0279982
           HAC Std Error (Quad. Spect.)              0.0280176
        lambda( 5) =                    -0.5860047
           HAC Std Error (Newey/West)                0.0551317
           HAC Std Error (Parzen)                    0.0551153
           HAC Std Error (Quad. Spect.)              0.0553122
