# Supplementary material for: Cumulative (Dis)Advantage and the Matthew Effect in Life-Course Analysis
Source: PLoS One. 2015 Nov 25;10(11):e0142447. doi: 10.1371/journal.pone.0142447 (PMC4659671; doi:10.1371/journal.pone.0142447)
Supplement: S1 File — (ZIP) [file pone.0142447.s001.zip › IncomeLE6 Results.out]

                       NETLE, Version 4.01 
      Feedforward Neural Networks and Lyapunov Exponents Estimation
                    Kuan, Liu, and Gencay   (2/15/2006)

       Income LE 6                                                           

  Data File Name:             IncomeLE6.dat            
  Output File Name:           IncomeLE6.out            
  Parameter File:             IncomeLE6.par            
  Fitted Values File:         IncomeLE6.fit            
  Derivative File:            IncomeLE6.der            
  Number of Observations:          266
  Number of Hiddens:                 2           12
  Number of Inputs:                  6
  Method of Scaling:                 0
  Seeds and NTRY              56666459          500
  Iterat. & Tolerance:             900   0.10000E-08

  Hidden   0:         
     Y Mean, MSE, and SIC:     0.226603E-02    0.177963E-04    -10.9155    


  Hiddens  2:       MSE =   0.135124E-04      SIC =   -10.8551    
     Lyapunov Exponents:
        lambda( 1) =                    -0.4533012
           HAC Std Error (Newey/West)                0.0308831
           HAC Std Error (Parzen)                    0.0296677
           HAC Std Error (Quad. Spect.)              0.0317541
        lambda( 2) =                    -0.5275601
           HAC Std Error (Newey/West)                0.0239090
           HAC Std Error (Parzen)                    0.0239077
           HAC Std Error (Quad. Spect.)              0.0241197
        lambda( 3) =                    -0.5761628
           HAC Std Error (Newey/West)                0.0150257
           HAC Std Error (Parzen)                    0.0182673
           HAC Std Error (Quad. Spect.)              0.0189137
        lambda( 4) =                    -0.6488655
           HAC Std Error (Newey/West)                0.0267592
           HAC Std Error (Parzen)                    0.0277709
           HAC Std Error (Quad. Spect.)              0.0280230
        lambda( 5) =                    -0.6822854
           HAC Std Error (Newey/West)                0.0225117
           HAC Std Error (Parzen)                    0.0270716
           HAC Std Error (Quad. Spect.)              0.0282668
        lambda( 6) =                    -2.1684480
           HAC Std Error (Newey/West)                0.0247259
           HAC Std Error (Parzen)                    0.0255913
           HAC Std Error (Quad. Spect.)              0.0246530


  Hiddens  3:       MSE =   0.127182E-04      SIC =   -10.7477    
     Lyapunov Exponents:
        lambda( 1) =                    -0.1213929
           HAC Std Error (Newey/West)                0.0327334
           HAC Std Error (Parzen)                    0.0337822
           HAC Std Error (Quad. Spect.)              0.0325320
        lambda( 2) =                    -0.2490309
           HAC Std Error (Newey/West)                0.0251038
           HAC Std Error (Parzen)                    0.0248822
           HAC Std Error (Quad. Spect.)              0.0253229
        lambda( 3) =                    -0.3003950
           HAC Std Error (Newey/West)                0.0213482
           HAC Std Error (Parzen)                    0.0220607
           HAC Std Error (Quad. Spect.)              0.0235263
        lambda( 4) =                    -0.3640695
           HAC Std Error (Newey/West)                0.0196990
           HAC Std Error (Parzen)                    0.0230320
           HAC Std Error (Quad. Spect.)              0.0253084
        lambda( 5) =                    -0.4011136
           HAC Std Error (Newey/West)                0.0291417
           HAC Std Error (Parzen)                    0.0290323
           HAC Std Error (Quad. Spect.)              0.0304454
        lambda( 6) =                    -0.7019911
           HAC Std Error (Newey/West)                0.0395618
           HAC Std Error (Parzen)                    0.0427609
           HAC Std Error (Quad. Spect.)              0.0459193


  Hiddens  4:       MSE =   0.111092E-04      SIC =   -10.7150    
     Lyapunov Exponents:
        lambda( 1) =                    -0.0700808
           HAC Std Error (Newey/West)                0.0274162
           HAC Std Error (Parzen)                    0.0274475
           HAC Std Error (Quad. Spect.)              0.0273366
        lambda( 2) =                    -0.1187241
           HAC Std Error (Newey/West)                0.0230157
           HAC Std Error (Parzen)                    0.0230123
           HAC Std Error (Quad. Spect.)              0.0229580
        lambda( 3) =                    -0.2058516
           HAC Std Error (Newey/West)                0.0189590
           HAC Std Error (Parzen)                    0.0189202
           HAC Std Error (Quad. Spect.)              0.0190101
        lambda( 4) =                    -0.2546893
           HAC Std Error (Newey/West)                0.0229592
           HAC Std Error (Parzen)                    0.0229350
           HAC Std Error (Quad. Spect.)              0.0229541
        lambda( 5) =                    -0.3181889
           HAC Std Error (Newey/West)                0.0231776
           HAC Std Error (Parzen)                    0.0231775
           HAC Std Error (Quad. Spect.)              0.0232065
        lambda( 6) =                    -0.4781203
           HAC Std Error (Newey/West)                0.0372672
           HAC Std Error (Parzen)                    0.0366280
           HAC Std Error (Quad. Spect.)              0.0373888


  Hiddens  5:       MSE =   0.163913E-04      SIC =   -10.1581    
     Lyapunov Exponents:
        lambda( 1) =                    -0.3196875
           HAC Std Error (Newey/West)                0.0218476
           HAC Std Error (Parzen)                    0.0213990
           HAC Std Error (Quad. Spect.)              0.0233896
        lambda( 2) =                    -0.3641618
           HAC Std Error (Newey/West)                0.0191240
           HAC Std Error (Parzen)                    0.0226143
           HAC Std Error (Quad. Spect.)              0.0250654
        lambda( 3) =                    -0.3988104
           HAC Std Error (Newey/West)                0.0211626
           HAC Std Error (Parzen)                    0.0237025
           HAC Std Error (Quad. Spect.)              0.0252659
        lambda( 4) =                    -0.4380515
           HAC Std Error (Newey/West)                0.0230855
           HAC Std Error (Parzen)                    0.0254587
           HAC Std Error (Quad. Spect.)              0.0267762
        lambda( 5) =                    -0.6514349
           HAC Std Error (Newey/West)                0.0373912
           HAC Std Error (Parzen)                    0.0374129
           HAC Std Error (Quad. Spect.)              0.0383067
        lambda( 6) =                    -1.2497608
           HAC Std Error (Newey/West)                0.1501300
           HAC Std Error (Parzen)                    0.1661647
           HAC Std Error (Quad. Spect.)              0.1485901


  Hiddens  6:       MSE =   0.121490E-04      SIC =   -10.2897    
     Lyapunov Exponents:
        lambda( 1) =                    -0.0452276
           HAC Std Error (Newey/West)                0.0201702
           HAC Std Error (Parzen)                    0.0221613
           HAC Std Error (Quad. Spect.)              0.0185338
        lambda( 2) =                    -0.0865791
           HAC Std Error (Newey/West)                0.0179909
           HAC Std Error (Parzen)                    0.0190754
           HAC Std Error (Quad. Spect.)              0.0178417
        lambda( 3) =                    -0.1445139
           HAC Std Error (Newey/West)                0.0176279
           HAC Std Error (Parzen)                    0.0176741
           HAC Std Error (Quad. Spect.)              0.0175031
        lambda( 4) =                    -0.2140873
           HAC Std Error (Newey/West)                0.0203707
           HAC Std Error (Parzen)                    0.0201389
           HAC Std Error (Quad. Spect.)              0.0204813
        lambda( 5) =                    -0.3680892
           HAC Std Error (Newey/West)                0.0288874
           HAC Std Error (Parzen)                    0.0288874
           HAC Std Error (Quad. Spect.)              0.0288353
        lambda( 6) =                    -0.7781970
           HAC Std Error (Newey/West)                0.0572691
           HAC Std Error (Parzen)                    0.0572408
           HAC Std Error (Quad. Spect.)              0.0574724


  Hiddens  7:       MSE =   0.884067E-05      SIC =   -10.4397    
     Lyapunov Exponents:
        lambda( 1) =                     0.0261866
           HAC Std Error (Newey/West)                0.0182474
           HAC Std Error (Parzen)                    0.0195766
           HAC Std Error (Quad. Spect.)              0.0171737
        lambda( 2) =                    -0.0267922
           HAC Std Error (Newey/West)                0.0149668
           HAC Std Error (Parzen)                    0.0156992
           HAC Std Error (Quad. Spect.)              0.0146726
        lambda( 3) =                    -0.1008823
           HAC Std Error (Newey/West)                0.0150675
           HAC Std Error (Parzen)                    0.0150550
           HAC Std Error (Quad. Spect.)              0.0150337
        lambda( 4) =                    -0.1577825
           HAC Std Error (Newey/West)                0.0205781
           HAC Std Error (Parzen)                    0.0205784
           HAC Std Error (Quad. Spect.)              0.0205179
        lambda( 5) =                    -0.2601968
           HAC Std Error (Newey/West)                0.0250976
           HAC Std Error (Parzen)                    0.0250976
           HAC Std Error (Quad. Spect.)              0.0250977
        lambda( 6) =                    -0.5860265
           HAC Std Error (Newey/West)                0.0506980
           HAC Std Error (Parzen)                    0.0502928
           HAC Std Error (Quad. Spect.)              0.0506934


  Hiddens  8:       MSE =   0.891111E-05      SIC =   -10.2638    
     Lyapunov Exponents:
        lambda( 1) =                     0.0680138
           HAC Std Error (Newey/West)                0.0321732
           HAC Std Error (Parzen)                    0.0334869
           HAC Std Error (Quad. Spect.)              0.0313164
        lambda( 2) =                    -0.0482759
           HAC Std Error (Newey/West)                0.0161873
           HAC Std Error (Parzen)                    0.0161857
           HAC Std Error (Quad. Spect.)              0.0160734
        lambda( 3) =                    -0.1123966
           HAC Std Error (Newey/West)                0.0194377
           HAC Std Error (Parzen)                    0.0197089
           HAC Std Error (Quad. Spect.)              0.0192427
        lambda( 4) =                    -0.1449112
           HAC Std Error (Newey/West)                0.0175515
           HAC Std Error (Parzen)                    0.0177538
           HAC Std Error (Quad. Spect.)              0.0174445
        lambda( 5) =                    -0.3052242
           HAC Std Error (Newey/West)                0.0295735
           HAC Std Error (Parzen)                    0.0296117
           HAC Std Error (Quad. Spect.)              0.0299048
        lambda( 6) =                    -0.6269680
           HAC Std Error (Newey/West)                0.0514267
           HAC Std Error (Parzen)                    0.0516374
           HAC Std Error (Quad. Spect.)              0.0511646


  Hiddens  9:       MSE =   0.732288E-05      SIC =   -10.2922    
     Lyapunov Exponents:
        lambda( 1) =                     0.1521362
           HAC Std Error (Newey/West)                0.0234018
           HAC Std Error (Parzen)                    0.0244113
           HAC Std Error (Quad. Spect.)              0.0223452
        lambda( 2) =                     0.0355329
           HAC Std Error (Newey/West)                0.0175798
           HAC Std Error (Parzen)                    0.0175559
           HAC Std Error (Quad. Spect.)              0.0174911
        lambda( 3) =                    -0.0526841
           HAC Std Error (Newey/West)                0.0143384
           HAC Std Error (Parzen)                    0.0144241
           HAC Std Error (Quad. Spect.)              0.0142252
        lambda( 4) =                    -0.1318868
           HAC Std Error (Newey/West)                0.0217711
           HAC Std Error (Parzen)                    0.0218277
           HAC Std Error (Quad. Spect.)              0.0217988
        lambda( 5) =                    -0.2546693
           HAC Std Error (Newey/West)                0.0324130
           HAC Std Error (Parzen)                    0.0324408
           HAC Std Error (Quad. Spect.)              0.0323070
        lambda( 6) =                    -0.5871438
           HAC Std Error (Newey/West)                0.0513015
           HAC Std Error (Parzen)                    0.0512511
           HAC Std Error (Quad. Spect.)              0.0514381


  Hiddens 10:       MSE =   0.576229E-05      SIC =   -10.3639    
     Lyapunov Exponents:
        lambda( 1) =                     0.2899207
           HAC Std Error (Newey/West)                0.0286516
           HAC Std Error (Parzen)                    0.0288082
           HAC Std Error (Quad. Spect.)              0.0286521
        lambda( 2) =                     0.0900814
           HAC Std Error (Newey/West)                0.0187198
           HAC Std Error (Parzen)                    0.0187853
           HAC Std Error (Quad. Spect.)              0.0187253
        lambda( 3) =                     0.0129535
           HAC Std Error (Newey/West)                0.0219767
           HAC Std Error (Parzen)                    0.0227133
           HAC Std Error (Quad. Spect.)              0.0218510
        lambda( 4) =                    -0.1188084
           HAC Std Error (Newey/West)                0.0266200
           HAC Std Error (Parzen)                    0.0266236
           HAC Std Error (Quad. Spect.)              0.0266220
        lambda( 5) =                    -0.2104851
           HAC Std Error (Newey/West)                0.0273046
           HAC Std Error (Parzen)                    0.0273046
           HAC Std Error (Quad. Spect.)              0.0273414
        lambda( 6) =                    -0.5551356
           HAC Std Error (Newey/West)                0.0623724
           HAC Std Error (Parzen)                    0.0623317
           HAC Std Error (Quad. Spect.)              0.0627694


  Hiddens 11:       MSE =   0.512879E-05      SIC =   -10.3125    
     Lyapunov Exponents:
        lambda( 1) =                     0.3513326
           HAC Std Error (Newey/West)                0.0389208
           HAC Std Error (Parzen)                    0.0393989
           HAC Std Error (Quad. Spect.)              0.0384741
        lambda( 2) =                     0.0890166
           HAC Std Error (Newey/West)                0.0164951
           HAC Std Error (Parzen)                    0.0165564
           HAC Std Error (Quad. Spect.)              0.0164425
        lambda( 3) =                    -0.0310513
           HAC Std Error (Newey/West)                0.0181223
           HAC Std Error (Parzen)                    0.0181418
           HAC Std Error (Quad. Spect.)              0.0179909
        lambda( 4) =                    -0.1479905
           HAC Std Error (Newey/West)                0.0226974
           HAC Std Error (Parzen)                    0.0226974
           HAC Std Error (Quad. Spect.)              0.0227087
        lambda( 5) =                    -0.2731022
           HAC Std Error (Newey/West)                0.0317515
           HAC Std Error (Parzen)                    0.0318493
           HAC Std Error (Quad. Spect.)              0.0318699
        lambda( 6) =                    -0.6032380
           HAC Std Error (Newey/West)                0.0507882
           HAC Std Error (Parzen)                    0.0509673
           HAC Std Error (Quad. Spect.)              0.0508677


  Hiddens 12:       MSE =   0.522158E-05      SIC =   -10.1266    
     Lyapunov Exponents:
        lambda( 1) =                     0.3650209
           HAC Std Error (Newey/West)                0.0444697
           HAC Std Error (Parzen)                    0.0449544
           HAC Std Error (Quad. Spect.)              0.0436744
        lambda( 2) =                     0.1203007
           HAC Std Error (Newey/West)                0.0168118
           HAC Std Error (Parzen)                    0.0161891
           HAC Std Error (Quad. Spect.)              0.0168109
        lambda( 3) =                     0.0007329
           HAC Std Error (Newey/West)                0.0180839
           HAC Std Error (Parzen)                    0.0176878
           HAC Std Error (Quad. Spect.)              0.0179131
        lambda( 4) =                    -0.1170227
           HAC Std Error (Newey/West)                0.0201527
           HAC Std Error (Parzen)                    0.0207745
           HAC Std Error (Quad. Spect.)              0.0199392
        lambda( 5) =                    -0.2076476
           HAC Std Error (Newey/West)                0.0262793
           HAC Std Error (Parzen)                    0.0263643
           HAC Std Error (Quad. Spect.)              0.0254738
        lambda( 6) =                    -0.5516498
           HAC Std Error (Newey/West)                0.0500168
           HAC Std Error (Parzen)                    0.0500168
           HAC Std Error (Quad. Spect.)              0.0501209
