# Supplementary material for: Cumulative (Dis)Advantage and the Matthew Effect in Life-Course Analysis
Source: PLoS One. 2015 Nov 25;10(11):e0142447. doi: 10.1371/journal.pone.0142447 (PMC4659671; doi:10.1371/journal.pone.0142447)
Supplement: S1 File — (ZIP) [file pone.0142447.s001.zip › IncomeLE7 Results.out]

                       NETLE, Version 4.01 
      Feedforward Neural Networks and Lyapunov Exponents Estimation
                    Kuan, Liu, and Gencay   (2/15/2006)

       Income LE 7                                                           

  Data File Name:             IncomeLE7.dat            
  Output File Name:           IncomeLE7.out            
  Parameter File:             IncomeLE7.par            
  Fitted Values File:         IncomeLE7.fit            
  Derivative File:            IncomeLE7.der            
  Number of Observations:          265
  Number of Hiddens:                 2           12
  Number of Inputs:                  7
  Method of Scaling:                 0
  Seeds and NTRY              56666459          500
  Iterat. & Tolerance:             900   0.10000E-08

  Hidden   0:         
     Y Mean, MSE, and SIC:     0.227304E-02    0.178504E-04    -10.9124    


  Hiddens  2:       MSE =   0.163488E-04      SIC =   -10.6213    
     Lyapunov Exponents:
        lambda( 1) =                    -0.5673070
           HAC Std Error (Newey/West)                0.1135493
           HAC Std Error (Parzen)                    0.1138405
           HAC Std Error (Quad. Spect.)              0.1135974
        lambda( 2) =                    -1.2016763
           HAC Std Error (Newey/West)                0.1613501
           HAC Std Error (Parzen)                    0.1589001
           HAC Std Error (Quad. Spect.)              0.1620903
        lambda( 3) =                    -1.7197918
           HAC Std Error (Newey/West)                0.1813327
           HAC Std Error (Parzen)                    0.1771859
           HAC Std Error (Quad. Spect.)              0.1835367
        lambda( 4) =                    -2.3867063
           HAC Std Error (Newey/West)                0.2380488
           HAC Std Error (Parzen)                    0.2320959
           HAC Std Error (Quad. Spect.)              0.2406477
        lambda( 5) =                    -2.8914570
           HAC Std Error (Newey/West)                0.2755993
           HAC Std Error (Parzen)                    0.2721198
           HAC Std Error (Quad. Spect.)              0.2776075
        lambda( 6) =                    -3.4966047
           HAC Std Error (Newey/West)                0.3071262
           HAC Std Error (Parzen)                    0.3145079
           HAC Std Error (Quad. Spect.)              0.3242641
        lambda( 7) =                    -3.5674984
           HAC Std Error (Newey/West)                0.3472204
           HAC Std Error (Parzen)                    0.3610470
           HAC Std Error (Quad. Spect.)              0.3864691


  Hiddens  3:       MSE =   0.132993E-04      SIC =   -10.6382    
     Lyapunov Exponents:
        lambda( 1) =                     0.0559620
           HAC Std Error (Newey/West)                0.0335479
           HAC Std Error (Parzen)                    0.0337330
           HAC Std Error (Quad. Spect.)              0.0333944
        lambda( 2) =                    -0.0243931
           HAC Std Error (Newey/West)                0.0323984
           HAC Std Error (Parzen)                    0.0334163
           HAC Std Error (Quad. Spect.)              0.0319142
        lambda( 3) =                    -0.2044667
           HAC Std Error (Newey/West)                0.0451707
           HAC Std Error (Parzen)                    0.0457068
           HAC Std Error (Quad. Spect.)              0.0452516
        lambda( 4) =                    -0.4739216
           HAC Std Error (Newey/West)                0.0604700
           HAC Std Error (Parzen)                    0.0604700
           HAC Std Error (Quad. Spect.)              0.0606257
        lambda( 5) =                    -0.8000280
           HAC Std Error (Newey/West)                0.1124951
           HAC Std Error (Parzen)                    0.1124907
           HAC Std Error (Quad. Spect.)              0.1127361
        lambda( 6) =                    -1.2652748
           HAC Std Error (Newey/West)                0.1637734
           HAC Std Error (Parzen)                    0.1637734
           HAC Std Error (Quad. Spect.)              0.1636481
        lambda( 7) =                    -1.6117660
           HAC Std Error (Newey/West)                0.2184796
           HAC Std Error (Parzen)                    0.2123083
           HAC Std Error (Quad. Spect.)              0.2183925


  Hiddens  4:       MSE =   0.105746E-04      SIC =   -10.6780    
     Lyapunov Exponents:
        lambda( 1) =                     0.0350478
           HAC Std Error (Newey/West)                0.0315443
           HAC Std Error (Parzen)                    0.0331803
           HAC Std Error (Quad. Spect.)              0.0305196
        lambda( 2) =                    -0.0783953
           HAC Std Error (Newey/West)                0.0171831
           HAC Std Error (Parzen)                    0.0183150
           HAC Std Error (Quad. Spect.)              0.0164718
        lambda( 3) =                    -0.1468618
           HAC Std Error (Newey/West)                0.0177476
           HAC Std Error (Parzen)                    0.0177476
           HAC Std Error (Quad. Spect.)              0.0178277
        lambda( 4) =                    -0.2105744
           HAC Std Error (Newey/West)                0.0216569
           HAC Std Error (Parzen)                    0.0218745
           HAC Std Error (Quad. Spect.)              0.0215641
        lambda( 5) =                    -0.3011265
           HAC Std Error (Newey/West)                0.0247295
           HAC Std Error (Parzen)                    0.0246734
           HAC Std Error (Quad. Spect.)              0.0247687
        lambda( 6) =                    -0.3089969
           HAC Std Error (Newey/West)                0.0272886
           HAC Std Error (Parzen)                    0.0280449
           HAC Std Error (Quad. Spect.)              0.0288367
        lambda( 7) =                    -0.4990708
           HAC Std Error (Newey/West)                0.0604340
           HAC Std Error (Parzen)                    0.0606024
           HAC Std Error (Quad. Spect.)              0.0604139


  Hiddens  5:       MSE =   0.953743E-05      SIC =   -10.5917    
     Lyapunov Exponents:
        lambda( 1) =                    -0.0126886
           HAC Std Error (Newey/West)                0.0287324
           HAC Std Error (Parzen)                    0.0307876
           HAC Std Error (Quad. Spect.)              0.0271006
        lambda( 2) =                    -0.1231709
           HAC Std Error (Newey/West)                0.0191601
           HAC Std Error (Parzen)                    0.0194482
           HAC Std Error (Quad. Spect.)              0.0191522
        lambda( 3) =                    -0.1723372
           HAC Std Error (Newey/West)                0.0212965
           HAC Std Error (Parzen)                    0.0211686
           HAC Std Error (Quad. Spect.)              0.0214564
        lambda( 4) =                    -0.2408250
           HAC Std Error (Newey/West)                0.0194432
           HAC Std Error (Parzen)                    0.0194213
           HAC Std Error (Quad. Spect.)              0.0193906
        lambda( 5) =                    -0.3006589
           HAC Std Error (Newey/West)                0.0223761
           HAC Std Error (Parzen)                    0.0222382
           HAC Std Error (Quad. Spect.)              0.0227474
        lambda( 6) =                    -0.4118931
           HAC Std Error (Newey/West)                0.0346286
           HAC Std Error (Parzen)                    0.0343350
           HAC Std Error (Quad. Spect.)              0.0347805
        lambda( 7) =                    -0.4761535
           HAC Std Error (Newey/West)                0.0485977
           HAC Std Error (Parzen)                    0.0482450
           HAC Std Error (Quad. Spect.)              0.0490686


  Hiddens  6:       MSE =   0.871519E-05      SIC =   -10.4924    
     Lyapunov Exponents:
        lambda( 1) =                     0.0817965
           HAC Std Error (Newey/West)                0.0311869
           HAC Std Error (Parzen)                    0.0333558
           HAC Std Error (Quad. Spect.)              0.0307481
        lambda( 2) =                    -0.0345504
           HAC Std Error (Newey/West)                0.0268119
           HAC Std Error (Parzen)                    0.0287837
           HAC Std Error (Quad. Spect.)              0.0259599
        lambda( 3) =                    -0.1206857
           HAC Std Error (Newey/West)                0.0193256
           HAC Std Error (Parzen)                    0.0196388
           HAC Std Error (Quad. Spect.)              0.0192901
        lambda( 4) =                    -0.1917528
           HAC Std Error (Newey/West)                0.0211777
           HAC Std Error (Parzen)                    0.0211243
           HAC Std Error (Quad. Spect.)              0.0212454
        lambda( 5) =                    -0.2985093
           HAC Std Error (Newey/West)                0.0265099
           HAC Std Error (Parzen)                    0.0264416
           HAC Std Error (Quad. Spect.)              0.0265502
        lambda( 6) =                    -0.4100857
           HAC Std Error (Newey/West)                0.0377130
           HAC Std Error (Parzen)                    0.0375491
           HAC Std Error (Quad. Spect.)              0.0370188
        lambda( 7) =                    -0.7286642
           HAC Std Error (Newey/West)                0.0685769
           HAC Std Error (Parzen)                    0.0686411
           HAC Std Error (Quad. Spect.)              0.0686045


  Hiddens  7:       MSE =   0.777451E-05      SIC =   -10.4171    
     Lyapunov Exponents:
        lambda( 1) =                     0.1144035
           HAC Std Error (Newey/West)                0.0269224
           HAC Std Error (Parzen)                    0.0277773
           HAC Std Error (Quad. Spect.)              0.0266488
        lambda( 2) =                    -0.0188343
           HAC Std Error (Newey/West)                0.0171958
           HAC Std Error (Parzen)                    0.0172427
           HAC Std Error (Quad. Spect.)              0.0171664
        lambda( 3) =                    -0.0585417
           HAC Std Error (Newey/West)                0.0145964
           HAC Std Error (Parzen)                    0.0146432
           HAC Std Error (Quad. Spect.)              0.0145098
        lambda( 4) =                    -0.1617638
           HAC Std Error (Newey/West)                0.0166981
           HAC Std Error (Parzen)                    0.0166864
           HAC Std Error (Quad. Spect.)              0.0166504
        lambda( 5) =                    -0.2837901
           HAC Std Error (Newey/West)                0.0246387
           HAC Std Error (Parzen)                    0.0244374
           HAC Std Error (Quad. Spect.)              0.0251991
        lambda( 6) =                    -0.3954945
           HAC Std Error (Newey/West)                0.0300735
           HAC Std Error (Parzen)                    0.0299473
           HAC Std Error (Quad. Spect.)              0.0301136
        lambda( 7) =                    -0.9935861
           HAC Std Error (Newey/West)                0.0567336
           HAC Std Error (Parzen)                    0.0567336
           HAC Std Error (Quad. Spect.)              0.0567358


  Hiddens  8:       MSE =   0.733017E-05      SIC =   -10.2865    
     Lyapunov Exponents:
        lambda( 1) =                     0.1594659
           HAC Std Error (Newey/West)                0.0275378
           HAC Std Error (Parzen)                    0.0297285
           HAC Std Error (Quad. Spect.)              0.0243739
        lambda( 2) =                     0.0482790
           HAC Std Error (Newey/West)                0.0171065
           HAC Std Error (Parzen)                    0.0178210
           HAC Std Error (Quad. Spect.)              0.0166636
        lambda( 3) =                    -0.0324286
           HAC Std Error (Newey/West)                0.0167448
           HAC Std Error (Parzen)                    0.0174323
           HAC Std Error (Quad. Spect.)              0.0165764
        lambda( 4) =                    -0.1173265
           HAC Std Error (Newey/West)                0.0188365
           HAC Std Error (Parzen)                    0.0187635
           HAC Std Error (Quad. Spect.)              0.0187757
        lambda( 5) =                    -0.2719748
           HAC Std Error (Newey/West)                0.0232592
           HAC Std Error (Parzen)                    0.0232952
           HAC Std Error (Quad. Spect.)              0.0234809
        lambda( 6) =                    -0.3878767
           HAC Std Error (Newey/West)                0.0331064
           HAC Std Error (Parzen)                    0.0329375
           HAC Std Error (Quad. Spect.)              0.0331441
        lambda( 7) =                    -0.8312594
           HAC Std Error (Newey/West)                0.0615661
           HAC Std Error (Parzen)                    0.0611288
           HAC Std Error (Quad. Spect.)              0.0618198


  Hiddens  9:       MSE =   0.725261E-05      SIC =   -10.1076    
     Lyapunov Exponents:
        lambda( 1) =                     0.1942100
           HAC Std Error (Newey/West)                0.0265773
           HAC Std Error (Parzen)                    0.0278730
           HAC Std Error (Quad. Spect.)              0.0250397
        lambda( 2) =                     0.0490014
           HAC Std Error (Newey/West)                0.0281180
           HAC Std Error (Parzen)                    0.0299418
           HAC Std Error (Quad. Spect.)              0.0269862
        lambda( 3) =                    -0.0823164
           HAC Std Error (Newey/West)                0.0190836
           HAC Std Error (Parzen)                    0.0204893
           HAC Std Error (Quad. Spect.)              0.0186659
        lambda( 4) =                    -0.1983099
           HAC Std Error (Newey/West)                0.0219055
           HAC Std Error (Parzen)                    0.0219074
           HAC Std Error (Quad. Spect.)              0.0219224
        lambda( 5) =                    -0.3030990
           HAC Std Error (Newey/West)                0.0259763
           HAC Std Error (Parzen)                    0.0258124
           HAC Std Error (Quad. Spect.)              0.0255145
        lambda( 6) =                    -0.4990713
           HAC Std Error (Newey/West)                0.0354482
           HAC Std Error (Parzen)                    0.0358016
           HAC Std Error (Quad. Spect.)              0.0366768
        lambda( 7) =                    -0.6265980
           HAC Std Error (Newey/West)                0.0475866
           HAC Std Error (Parzen)                    0.0473360
           HAC Std Error (Quad. Spect.)              0.0476814


  Hiddens 10:       MSE =   0.574905E-05      SIC =   -10.1504    
     Lyapunov Exponents:
        lambda( 1) =                     0.2180293
           HAC Std Error (Newey/West)                0.0390778
           HAC Std Error (Parzen)                    0.0395657
           HAC Std Error (Quad. Spect.)              0.0389645
        lambda( 2) =                     0.0420775
           HAC Std Error (Newey/West)                0.0229821
           HAC Std Error (Parzen)                    0.0239649
           HAC Std Error (Quad. Spect.)              0.0223655
        lambda( 3) =                    -0.0268864
           HAC Std Error (Newey/West)                0.0210414
           HAC Std Error (Parzen)                    0.0223524
           HAC Std Error (Quad. Spect.)              0.0202887
        lambda( 4) =                    -0.0748895
           HAC Std Error (Newey/West)                0.0195299
           HAC Std Error (Parzen)                    0.0205211
           HAC Std Error (Quad. Spect.)              0.0191392
        lambda( 5) =                    -0.1787667
           HAC Std Error (Newey/West)                0.0203220
           HAC Std Error (Parzen)                    0.0203156
           HAC Std Error (Quad. Spect.)              0.0204116
        lambda( 6) =                    -0.3369299
           HAC Std Error (Newey/West)                0.0294309
           HAC Std Error (Parzen)                    0.0298230
           HAC Std Error (Quad. Spect.)              0.0291183
        lambda( 7) =                    -0.8760165
           HAC Std Error (Newey/West)                0.0700405
           HAC Std Error (Parzen)                    0.0692767
           HAC Std Error (Quad. Spect.)              0.0717789


  Hiddens 11:       MSE =   0.610769E-05      SIC =   -9.90040    
     Lyapunov Exponents:
        lambda( 1) =                     0.1764953
           HAC Std Error (Newey/West)                0.0379568
           HAC Std Error (Parzen)                    0.0418997
           HAC Std Error (Quad. Spect.)              0.0337125
        lambda( 2) =                     0.0829525
           HAC Std Error (Newey/West)                0.0219198
           HAC Std Error (Parzen)                    0.0238191
           HAC Std Error (Quad. Spect.)              0.0202816
        lambda( 3) =                     0.0202674
           HAC Std Error (Newey/West)                0.0140018
           HAC Std Error (Parzen)                    0.0143064
           HAC Std Error (Quad. Spect.)              0.0139055
        lambda( 4) =                    -0.0594362
           HAC Std Error (Newey/West)                0.0163764
           HAC Std Error (Parzen)                    0.0163762
           HAC Std Error (Quad. Spect.)              0.0163951
        lambda( 5) =                    -0.1287542
           HAC Std Error (Newey/West)                0.0168989
           HAC Std Error (Parzen)                    0.0167945
           HAC Std Error (Quad. Spect.)              0.0168815
        lambda( 6) =                    -0.3220951
           HAC Std Error (Newey/West)                0.0305802
           HAC Std Error (Parzen)                    0.0310010
           HAC Std Error (Quad. Spect.)              0.0303849
        lambda( 7) =                    -0.6257158
           HAC Std Error (Newey/West)                0.0514725
           HAC Std Error (Parzen)                    0.0514725
           HAC Std Error (Quad. Spect.)              0.0514636


  Hiddens 12:       MSE =   0.422068E-05      SIC =   -10.0805    
     Lyapunov Exponents:
        lambda( 1) =                     0.4791198
           HAC Std Error (Newey/West)                0.0547662
           HAC Std Error (Parzen)                    0.0590438
           HAC Std Error (Quad. Spect.)              0.0515742
        lambda( 2) =                     0.1067643
           HAC Std Error (Newey/West)                0.0193638
           HAC Std Error (Parzen)                    0.0198417
           HAC Std Error (Quad. Spect.)              0.0192746
        lambda( 3) =                    -0.0243252
           HAC Std Error (Newey/West)                0.0144545
           HAC Std Error (Parzen)                    0.0142938
           HAC Std Error (Quad. Spect.)              0.0142939
        lambda( 4) =                    -0.0999239
           HAC Std Error (Newey/West)                0.0159482
           HAC Std Error (Parzen)                    0.0159482
           HAC Std Error (Quad. Spect.)              0.0159109
        lambda( 5) =                    -0.1481013
           HAC Std Error (Newey/West)                0.0213919
           HAC Std Error (Parzen)                    0.0212055
           HAC Std Error (Quad. Spect.)              0.0215311
        lambda( 6) =                    -0.2873207
           HAC Std Error (Newey/West)                0.0251124
           HAC Std Error (Parzen)                    0.0251372
           HAC Std Error (Quad. Spect.)              0.0249911
        lambda( 7) =                    -0.5580511
           HAC Std Error (Newey/West)                0.0481594
           HAC Std Error (Parzen)                    0.0481594
           HAC Std Error (Quad. Spect.)              0.0481835
