# Supplementary material for: Cumulative (Dis)Advantage and the Matthew Effect in Life-Course Analysis
Source: PLoS One. 2015 Nov 25;10(11):e0142447. doi: 10.1371/journal.pone.0142447 (PMC4659671; doi:10.1371/journal.pone.0142447)
Supplement: S1 File — (ZIP) [file pone.0142447.s001.zip › IncomeLE8 Results.out]

                       NETLE, Version 4.01 
      Feedforward Neural Networks and Lyapunov Exponents Estimation
                    Kuan, Liu, and Gencay   (2/15/2006)

       Income LE 8                                                           

  Data File Name:             IncomeLE8.dat            
  Output File Name:           IncomeLE8.out            
  Parameter File:             IncomeLE8.par            
  Fitted Values File:         IncomeLE8.fit            
  Derivative File:            IncomeLE8.der            
  Number of Observations:          264
  Number of Hiddens:                 2           12
  Number of Inputs:                  8
  Method of Scaling:                 0
  Seeds and NTRY              56666459          500
  Iterat. & Tolerance:             900   0.10000E-08

  Hidden   0:         
     Y Mean, MSE, and SIC:     0.232124E-02    0.173024E-04    -10.9435    


  Hiddens  2:       MSE =   0.158652E-04      SIC =   -10.6078    
     Lyapunov Exponents:
        lambda( 1) =                    -0.2794395
           HAC Std Error (Newey/West)                0.0146909
           HAC Std Error (Parzen)                    0.0158640
           HAC Std Error (Quad. Spect.)              0.0168769
        lambda( 2) =                    -0.3188454
           HAC Std Error (Newey/West)                0.0192217
           HAC Std Error (Parzen)                    0.0211435
           HAC Std Error (Quad. Spect.)              0.0224734
        lambda( 3) =                    -0.3112913
           HAC Std Error (Newey/West)                0.0193482
           HAC Std Error (Parzen)                    0.0199593
           HAC Std Error (Quad. Spect.)              0.0208209
        lambda( 4) =                    -0.3555962
           HAC Std Error (Newey/West)                0.0236570
           HAC Std Error (Parzen)                    0.0230175
           HAC Std Error (Quad. Spect.)              0.0240293
        lambda( 5) =                    -0.3975703
           HAC Std Error (Newey/West)                0.0301089
           HAC Std Error (Parzen)                    0.0296736
           HAC Std Error (Quad. Spect.)              0.0309400
        lambda( 6) =                    -0.4584120
           HAC Std Error (Newey/West)                0.0279596
           HAC Std Error (Parzen)                    0.0286996
           HAC Std Error (Quad. Spect.)              0.0292142
        lambda( 7) =                    -0.5381393
           HAC Std Error (Newey/West)                0.0356059
           HAC Std Error (Parzen)                    0.0357684
           HAC Std Error (Quad. Spect.)              0.0362349
        lambda( 8) =                    -0.8222992
           HAC Std Error (Newey/West)                0.0626157
           HAC Std Error (Parzen)                    0.0619823
           HAC Std Error (Quad. Spect.)              0.0628028


  Hiddens  3:       MSE =   0.102176E-04      SIC =   -10.8366    
     Lyapunov Exponents:
        lambda( 1) =                    -0.0222422
           HAC Std Error (Newey/West)                0.0348114
           HAC Std Error (Parzen)                    0.0352567
           HAC Std Error (Quad. Spect.)              0.0345811
        lambda( 2) =                    -0.1433142
           HAC Std Error (Newey/West)                0.0242209
           HAC Std Error (Parzen)                    0.0242252
           HAC Std Error (Quad. Spect.)              0.0242285
        lambda( 3) =                    -0.2494421
           HAC Std Error (Newey/West)                0.0229422
           HAC Std Error (Parzen)                    0.0232352
           HAC Std Error (Quad. Spect.)              0.0239894
        lambda( 4) =                    -0.2838924
           HAC Std Error (Newey/West)                0.0262889
           HAC Std Error (Parzen)                    0.0261325
           HAC Std Error (Quad. Spect.)              0.0265814
        lambda( 5) =                    -0.3333410
           HAC Std Error (Newey/West)                0.0242595
           HAC Std Error (Parzen)                    0.0255432
           HAC Std Error (Quad. Spect.)              0.0271608
        lambda( 6) =                    -0.3943171
           HAC Std Error (Newey/West)                0.0295200
           HAC Std Error (Parzen)                    0.0299566
           HAC Std Error (Quad. Spect.)              0.0312244
        lambda( 7) =                    -0.4131519
           HAC Std Error (Newey/West)                0.0310436
           HAC Std Error (Parzen)                    0.0318409
           HAC Std Error (Quad. Spect.)              0.0330282
        lambda( 8) =                    -0.4975653
           HAC Std Error (Newey/West)                0.0508594
           HAC Std Error (Parzen)                    0.0508878
           HAC Std Error (Quad. Spect.)              0.0525473


  Hiddens  4:       MSE =   0.124710E-04      SIC =   -10.4261    
     Lyapunov Exponents:
        lambda( 1) =                    -0.3178169
           HAC Std Error (Newey/West)                0.0273481
           HAC Std Error (Parzen)                    0.0277620
           HAC Std Error (Quad. Spect.)              0.0263793
        lambda( 2) =                    -0.3904255
           HAC Std Error (Newey/West)                0.0206556
           HAC Std Error (Parzen)                    0.0216770
           HAC Std Error (Quad. Spect.)              0.0220471
        lambda( 3) =                    -0.4308230
           HAC Std Error (Newey/West)                0.0268217
           HAC Std Error (Parzen)                    0.0265460
           HAC Std Error (Quad. Spect.)              0.0270975
        lambda( 4) =                    -0.4656833
           HAC Std Error (Newey/West)                0.0279620
           HAC Std Error (Parzen)                    0.0273886
           HAC Std Error (Quad. Spect.)              0.0281633
        lambda( 5) =                    -0.4744988
           HAC Std Error (Newey/West)                0.0311006
           HAC Std Error (Parzen)                    0.0307959
           HAC Std Error (Quad. Spect.)              0.0318654
        lambda( 6) =                    -0.5028012
           HAC Std Error (Newey/West)                0.0253083
           HAC Std Error (Parzen)                    0.0270787
           HAC Std Error (Quad. Spect.)              0.0293125
        lambda( 7) =                    -0.6143864
           HAC Std Error (Newey/West)                0.0305643
           HAC Std Error (Parzen)                    0.0304745
           HAC Std Error (Quad. Spect.)              0.0302597
        lambda( 8) =                    -0.6508923
           HAC Std Error (Newey/West)                0.0292840
           HAC Std Error (Parzen)                    0.0293540
           HAC Std Error (Quad. Spect.)              0.0291640


  Hiddens  5:       MSE =   0.952786E-05      SIC =   -10.4841    
     Lyapunov Exponents:
        lambda( 1) =                    -0.0019680
           HAC Std Error (Newey/West)                0.0163187
           HAC Std Error (Parzen)                    0.0176763
           HAC Std Error (Quad. Spect.)              0.0150613
        lambda( 2) =                    -0.0594914
           HAC Std Error (Newey/West)                0.0141217
           HAC Std Error (Parzen)                    0.0149535
           HAC Std Error (Quad. Spect.)              0.0137455
        lambda( 3) =                    -0.1013211
           HAC Std Error (Newey/West)                0.0133303
           HAC Std Error (Parzen)                    0.0133326
           HAC Std Error (Quad. Spect.)              0.0133267
        lambda( 4) =                    -0.1707432
           HAC Std Error (Newey/West)                0.0166520
           HAC Std Error (Parzen)                    0.0164903
           HAC Std Error (Quad. Spect.)              0.0168453
        lambda( 5) =                    -0.2571904
           HAC Std Error (Newey/West)                0.0196116
           HAC Std Error (Parzen)                    0.0195453
           HAC Std Error (Quad. Spect.)              0.0199514
        lambda( 6) =                    -0.3002580
           HAC Std Error (Newey/West)                0.0203386
           HAC Std Error (Parzen)                    0.0202785
           HAC Std Error (Quad. Spect.)              0.0209319
        lambda( 7) =                    -0.3771756
           HAC Std Error (Newey/West)                0.0264180
           HAC Std Error (Parzen)                    0.0264180
           HAC Std Error (Quad. Spect.)              0.0263081
        lambda( 8) =                    -0.5686954
           HAC Std Error (Newey/West)                0.0425081
           HAC Std Error (Parzen)                    0.0425081
           HAC Std Error (Quad. Spect.)              0.0424431


  Hiddens  6:       MSE =   0.839100E-05      SIC =   -10.4000    
     Lyapunov Exponents:
        lambda( 1) =                     0.0367147
           HAC Std Error (Newey/West)                0.0156534
           HAC Std Error (Parzen)                    0.0170713
           HAC Std Error (Quad. Spect.)              0.0148493
        lambda( 2) =                     0.0196390
           HAC Std Error (Newey/West)                0.0189322
           HAC Std Error (Parzen)                    0.0207194
           HAC Std Error (Quad. Spect.)              0.0178227
        lambda( 3) =                    -0.0537106
           HAC Std Error (Newey/West)                0.0186837
           HAC Std Error (Parzen)                    0.0203293
           HAC Std Error (Quad. Spect.)              0.0174746
        lambda( 4) =                    -0.1254733
           HAC Std Error (Newey/West)                0.0159662
           HAC Std Error (Parzen)                    0.0159260
           HAC Std Error (Quad. Spect.)              0.0158769
        lambda( 5) =                    -0.1839082
           HAC Std Error (Newey/West)                0.0174438
           HAC Std Error (Parzen)                    0.0174419
           HAC Std Error (Quad. Spect.)              0.0174630
        lambda( 6) =                    -0.2967277
           HAC Std Error (Newey/West)                0.0228467
           HAC Std Error (Parzen)                    0.0228005
           HAC Std Error (Quad. Spect.)              0.0230184
        lambda( 7) =                    -0.3999695
           HAC Std Error (Newey/West)                0.0336881
           HAC Std Error (Parzen)                    0.0336555
           HAC Std Error (Quad. Spect.)              0.0336454
        lambda( 8) =                    -0.9206866
           HAC Std Error (Newey/West)                0.0668810
           HAC Std Error (Parzen)                    0.0660598
           HAC Std Error (Quad. Spect.)              0.0673773


  Hiddens  7:       MSE =   0.675016E-05      SIC =   -10.4064    
     Lyapunov Exponents:
        lambda( 1) =                     0.1907950
           HAC Std Error (Newey/West)                0.0246562
           HAC Std Error (Parzen)                    0.0245637
           HAC Std Error (Quad. Spect.)              0.0245883
        lambda( 2) =                     0.0953011
           HAC Std Error (Newey/West)                0.0198070
           HAC Std Error (Parzen)                    0.0198070
           HAC Std Error (Quad. Spect.)              0.0198090
        lambda( 3) =                    -0.0126794
           HAC Std Error (Newey/West)                0.0154995
           HAC Std Error (Parzen)                    0.0155844
           HAC Std Error (Quad. Spect.)              0.0153812
        lambda( 4) =                    -0.0779406
           HAC Std Error (Newey/West)                0.0169827
           HAC Std Error (Parzen)                    0.0171135
           HAC Std Error (Quad. Spect.)              0.0169811
        lambda( 5) =                    -0.1515903
           HAC Std Error (Newey/West)                0.0205449
           HAC Std Error (Parzen)                    0.0205441
           HAC Std Error (Quad. Spect.)              0.0205772
        lambda( 6) =                    -0.2725098
           HAC Std Error (Newey/West)                0.0269335
           HAC Std Error (Parzen)                    0.0267313
           HAC Std Error (Quad. Spect.)              0.0269526
        lambda( 7) =                    -0.3828578
           HAC Std Error (Newey/West)                0.0329812
           HAC Std Error (Parzen)                    0.0330207
           HAC Std Error (Quad. Spect.)              0.0331608
        lambda( 8) =                    -0.6498202
           HAC Std Error (Newey/West)                0.0507762
           HAC Std Error (Parzen)                    0.0504581
           HAC Std Error (Quad. Spect.)              0.0515362


  Hiddens  8:       MSE =   0.612238E-05      SIC =   -10.2928    
     Lyapunov Exponents:
        lambda( 1) =                     0.2991367
           HAC Std Error (Newey/West)                0.0320064
           HAC Std Error (Parzen)                    0.0320756
           HAC Std Error (Quad. Spect.)              0.0317296
        lambda( 2) =                     0.1245585
           HAC Std Error (Newey/West)                0.0210599
           HAC Std Error (Parzen)                    0.0210599
           HAC Std Error (Quad. Spect.)              0.0210676
        lambda( 3) =                     0.0552299
           HAC Std Error (Newey/West)                0.0139465
           HAC Std Error (Parzen)                    0.0139465
           HAC Std Error (Quad. Spect.)              0.0139710
        lambda( 4) =                    -0.0466317
           HAC Std Error (Newey/West)                0.0129079
           HAC Std Error (Parzen)                    0.0128618
           HAC Std Error (Quad. Spect.)              0.0127900
        lambda( 5) =                    -0.1240055
           HAC Std Error (Newey/West)                0.0166902
           HAC Std Error (Parzen)                    0.0168123
           HAC Std Error (Quad. Spect.)              0.0165661
        lambda( 6) =                    -0.2546089
           HAC Std Error (Newey/West)                0.0249602
           HAC Std Error (Parzen)                    0.0249776
           HAC Std Error (Quad. Spect.)              0.0250196
        lambda( 7) =                    -0.4110127
           HAC Std Error (Newey/West)                0.0340131
           HAC Std Error (Parzen)                    0.0339340
           HAC Std Error (Quad. Spect.)              0.0341663
        lambda( 8) =                    -0.8328145
           HAC Std Error (Newey/West)                0.0724398
           HAC Std Error (Parzen)                    0.0716054
           HAC Std Error (Quad. Spect.)              0.0708929


  Hiddens  9:       MSE =   0.535564E-05      SIC =   -10.2153    
     Lyapunov Exponents:
        lambda( 1) =                     0.2667059
           HAC Std Error (Newey/West)                0.0210327
           HAC Std Error (Parzen)                    0.0204517
           HAC Std Error (Quad. Spect.)              0.0211217
        lambda( 2) =                     0.1795246
           HAC Std Error (Newey/West)                0.0203606
           HAC Std Error (Parzen)                    0.0203118
           HAC Std Error (Quad. Spect.)              0.0202517
        lambda( 3) =                     0.0592760
           HAC Std Error (Newey/West)                0.0149884
           HAC Std Error (Parzen)                    0.0150977
           HAC Std Error (Quad. Spect.)              0.0149486
        lambda( 4) =                    -0.0349147
           HAC Std Error (Newey/West)                0.0162050
           HAC Std Error (Parzen)                    0.0161338
           HAC Std Error (Quad. Spect.)              0.0162099
        lambda( 5) =                    -0.1323307
           HAC Std Error (Newey/West)                0.0195720
           HAC Std Error (Parzen)                    0.0195720
           HAC Std Error (Quad. Spect.)              0.0195527
        lambda( 6) =                    -0.2546917
           HAC Std Error (Newey/West)                0.0237300
           HAC Std Error (Parzen)                    0.0239481
           HAC Std Error (Quad. Spect.)              0.0235495
        lambda( 7) =                    -0.4617727
           HAC Std Error (Newey/West)                0.0301899
           HAC Std Error (Parzen)                    0.0301437
           HAC Std Error (Quad. Spect.)              0.0303561
        lambda( 8) =                    -0.8773865
           HAC Std Error (Newey/West)                0.0542345
           HAC Std Error (Parzen)                    0.0537332
           HAC Std Error (Quad. Spect.)              0.0541780


  Hiddens 10:       MSE =   0.467171E-05      SIC =   -10.1408    
     Lyapunov Exponents:
        lambda( 1) =                     0.2615131
           HAC Std Error (Newey/West)                0.0370300
           HAC Std Error (Parzen)                    0.0392365
           HAC Std Error (Quad. Spect.)              0.0354406
        lambda( 2) =                     0.1409710
           HAC Std Error (Newey/West)                0.0213275
           HAC Std Error (Parzen)                    0.0225685
           HAC Std Error (Quad. Spect.)              0.0203603
        lambda( 3) =                     0.0497703
           HAC Std Error (Newey/West)                0.0134450
           HAC Std Error (Parzen)                    0.0133518
           HAC Std Error (Quad. Spect.)              0.0134472
        lambda( 4) =                    -0.0223754
           HAC Std Error (Newey/West)                0.0158216
           HAC Std Error (Parzen)                    0.0164438
           HAC Std Error (Quad. Spect.)              0.0156193
        lambda( 5) =                    -0.1134581
           HAC Std Error (Newey/West)                0.0155073
           HAC Std Error (Parzen)                    0.0154676
           HAC Std Error (Quad. Spect.)              0.0155543
        lambda( 6) =                    -0.1831171
           HAC Std Error (Newey/West)                0.0200464
           HAC Std Error (Parzen)                    0.0200503
           HAC Std Error (Quad. Spect.)              0.0199565
        lambda( 7) =                    -0.3080518
           HAC Std Error (Newey/West)                0.0261984
           HAC Std Error (Parzen)                    0.0265086
           HAC Std Error (Quad. Spect.)              0.0267356
        lambda( 8) =                    -0.5853794
           HAC Std Error (Newey/West)                0.0550958
           HAC Std Error (Parzen)                    0.0549353
           HAC Std Error (Quad. Spect.)              0.0554605


  Hiddens 11:       MSE =   0.526056E-05      SIC =   -9.81084    
     Lyapunov Exponents:
        lambda( 1) =                     0.2753502
           HAC Std Error (Newey/West)                0.0247086
           HAC Std Error (Parzen)                    0.0268984
           HAC Std Error (Quad. Spect.)              0.0234900
        lambda( 2) =                     0.1628509
           HAC Std Error (Newey/West)                0.0193486
           HAC Std Error (Parzen)                    0.0193591
           HAC Std Error (Quad. Spect.)              0.0193105
        lambda( 3) =                     0.0704176
           HAC Std Error (Newey/West)                0.0161650
           HAC Std Error (Parzen)                    0.0161918
           HAC Std Error (Quad. Spect.)              0.0160094
        lambda( 4) =                    -0.0550872
           HAC Std Error (Newey/West)                0.0166135
           HAC Std Error (Parzen)                    0.0171094
           HAC Std Error (Quad. Spect.)              0.0164676
        lambda( 5) =                    -0.1158813
           HAC Std Error (Newey/West)                0.0199283
           HAC Std Error (Parzen)                    0.0199283
           HAC Std Error (Quad. Spect.)              0.0199169
        lambda( 6) =                    -0.2039583
           HAC Std Error (Newey/West)                0.0225383
           HAC Std Error (Parzen)                    0.0226057
           HAC Std Error (Quad. Spect.)              0.0225303
        lambda( 7) =                    -0.4771181
           HAC Std Error (Newey/West)                0.0387300
           HAC Std Error (Parzen)                    0.0388493
           HAC Std Error (Quad. Spect.)              0.0386010
        lambda( 8) =                    -1.3061636
           HAC Std Error (Newey/West)                0.0717825
           HAC Std Error (Parzen)                    0.0717825
           HAC Std Error (Quad. Spect.)              0.0718170


  Hiddens 12:       MSE =   0.443246E-05      SIC =   -9.77091    
     Lyapunov Exponents:
        lambda( 1) =                     0.3604302
           HAC Std Error (Newey/West)                0.0371025
           HAC Std Error (Parzen)                    0.0400010
           HAC Std Error (Quad. Spect.)              0.0354543
        lambda( 2) =                     0.1842122
           HAC Std Error (Newey/West)                0.0198928
           HAC Std Error (Parzen)                    0.0202034
           HAC Std Error (Quad. Spect.)              0.0196614
        lambda( 3) =                     0.0524335
           HAC Std Error (Newey/West)                0.0144098
           HAC Std Error (Parzen)                    0.0147249
           HAC Std Error (Quad. Spect.)              0.0143284
        lambda( 4) =                     0.0112465
           HAC Std Error (Newey/West)                0.0149271
           HAC Std Error (Parzen)                    0.0150601
           HAC Std Error (Quad. Spect.)              0.0148371
        lambda( 5) =                    -0.0762148
           HAC Std Error (Newey/West)                0.0161175
           HAC Std Error (Parzen)                    0.0161175
           HAC Std Error (Quad. Spect.)              0.0161674
        lambda( 6) =                    -0.1565902
           HAC Std Error (Newey/West)                0.0211505
           HAC Std Error (Parzen)                    0.0211944
           HAC Std Error (Quad. Spect.)              0.0208814
        lambda( 7) =                    -0.2365339
           HAC Std Error (Newey/West)                0.0283958
           HAC Std Error (Parzen)                    0.0283958
           HAC Std Error (Quad. Spect.)              0.0284023
        lambda( 8) =                    -0.5082905
           HAC Std Error (Newey/West)                0.0479141
           HAC Std Error (Parzen)                    0.0477035
           HAC Std Error (Quad. Spect.)              0.0487349
