# Supplementary material for: Cumulative (Dis)Advantage and the Matthew Effect in Life-Course Analysis
Source: PLoS One. 2015 Nov 25;10(11):e0142447. doi: 10.1371/journal.pone.0142447 (PMC4659671; doi:10.1371/journal.pone.0142447)
Supplement: S1 File — (ZIP) [file pone.0142447.s001.zip › IncomeLE9 Results.out]

                       NETLE, Version 4.01 
      Feedforward Neural Networks and Lyapunov Exponents Estimation
                    Kuan, Liu, and Gencay   (2/15/2006)

       Income LE 9                                                           

  Data File Name:             IncomeLE9.dat            
  Output File Name:           IncomeLE9.out            
  Parameter File:             IncomeLE9.par            
  Fitted Values File:         IncomeLE9.fit            
  Derivative File:            IncomeLE9.der            
  Number of Observations:          263
  Number of Hiddens:                 2           12
  Number of Inputs:                  9
  Method of Scaling:                 0
  Seeds and NTRY              56666459          500
  Iterat. & Tolerance:             900   0.10000E-08

  Hidden   0:         
     Y Mean, MSE, and SIC:     0.232883E-02    0.173530E-04    -10.9406    


  Hiddens  2:       MSE =   0.156099E-04      SIC =   -10.5803    
     Lyapunov Exponents:
        lambda( 1) =                    -0.2002930
           HAC Std Error (Newey/West)                0.0157428
           HAC Std Error (Parzen)                    0.0155340
           HAC Std Error (Quad. Spect.)              0.0160726
        lambda( 2) =                    -0.2164101
           HAC Std Error (Newey/West)                0.0162185
           HAC Std Error (Parzen)                    0.0163837
           HAC Std Error (Quad. Spect.)              0.0168849
        lambda( 3) =                    -0.2437317
           HAC Std Error (Newey/West)                0.0177988
           HAC Std Error (Parzen)                    0.0177138
           HAC Std Error (Quad. Spect.)              0.0185091
        lambda( 4) =                    -0.2608913
           HAC Std Error (Newey/West)                0.0193078
           HAC Std Error (Parzen)                    0.0191473
           HAC Std Error (Quad. Spect.)              0.0198361
        lambda( 5) =                    -0.2604386
           HAC Std Error (Newey/West)                0.0170942
           HAC Std Error (Parzen)                    0.0169449
           HAC Std Error (Quad. Spect.)              0.0176625
        lambda( 6) =                    -0.2863710
           HAC Std Error (Newey/West)                0.0212383
           HAC Std Error (Parzen)                    0.0211958
           HAC Std Error (Quad. Spect.)              0.0217330
        lambda( 7) =                    -0.3448996
           HAC Std Error (Newey/West)                0.0237014
           HAC Std Error (Parzen)                    0.0235276
           HAC Std Error (Quad. Spect.)              0.0238551
        lambda( 8) =                    -0.3922806
           HAC Std Error (Newey/West)                0.0273606
           HAC Std Error (Parzen)                    0.0272420
           HAC Std Error (Quad. Spect.)              0.0273334
        lambda( 9) =                    -0.8150266
           HAC Std Error (Newey/West)                0.0498369
           HAC Std Error (Parzen)                    0.0531157
           HAC Std Error (Quad. Spect.)              0.0459222


  Hiddens  3:       MSE =   0.114121E-04      SIC =   -10.6605    
     Lyapunov Exponents:
        lambda( 1) =                    -0.1685411
           HAC Std Error (Newey/West)                0.0185983
           HAC Std Error (Parzen)                    0.0185983
           HAC Std Error (Quad. Spect.)              0.0186006
        lambda( 2) =                    -0.1886546
           HAC Std Error (Newey/West)                0.0190465
           HAC Std Error (Parzen)                    0.0190465
           HAC Std Error (Quad. Spect.)              0.0190547
        lambda( 3) =                    -0.2209583
           HAC Std Error (Newey/West)                0.0188353
           HAC Std Error (Parzen)                    0.0186435
           HAC Std Error (Quad. Spect.)              0.0188886
        lambda( 4) =                    -0.2512470
           HAC Std Error (Newey/West)                0.0198901
           HAC Std Error (Parzen)                    0.0197413
           HAC Std Error (Quad. Spect.)              0.0205711
        lambda( 5) =                    -0.2659027
           HAC Std Error (Newey/West)                0.0216858
           HAC Std Error (Parzen)                    0.0216296
           HAC Std Error (Quad. Spect.)              0.0224711
        lambda( 6) =                    -0.3102748
           HAC Std Error (Newey/West)                0.0230309
           HAC Std Error (Parzen)                    0.0228615
           HAC Std Error (Quad. Spect.)              0.0233977
        lambda( 7) =                    -0.3571934
           HAC Std Error (Newey/West)                0.0270093
           HAC Std Error (Parzen)                    0.0273433
           HAC Std Error (Quad. Spect.)              0.0281171
        lambda( 8) =                    -0.4782745
           HAC Std Error (Newey/West)                0.0376029
           HAC Std Error (Parzen)                    0.0369594
           HAC Std Error (Quad. Spect.)              0.0376458
        lambda( 9) =                    -1.0881996
           HAC Std Error (Newey/West)                0.0371748
           HAC Std Error (Parzen)                    0.0067732
           HAC Std Error (Quad. Spect.)              0.0500819


  Hiddens  4:       MSE =   0.983679E-05      SIC =   -10.5760    
     Lyapunov Exponents:
        lambda( 1) =                    -0.0277136
           HAC Std Error (Newey/West)                0.0158777
           HAC Std Error (Parzen)                    0.0171960
           HAC Std Error (Quad. Spect.)              0.0146789
        lambda( 2) =                    -0.0571894
           HAC Std Error (Newey/West)                0.0169763
           HAC Std Error (Parzen)                    0.0180143
           HAC Std Error (Quad. Spect.)              0.0159156
        lambda( 3) =                    -0.1050177
           HAC Std Error (Newey/West)                0.0174375
           HAC Std Error (Parzen)                    0.0181549
           HAC Std Error (Quad. Spect.)              0.0169741
        lambda( 4) =                    -0.1636222
           HAC Std Error (Newey/West)                0.0172255
           HAC Std Error (Parzen)                    0.0172600
           HAC Std Error (Quad. Spect.)              0.0172037
        lambda( 5) =                    -0.1947172
           HAC Std Error (Newey/West)                0.0181752
           HAC Std Error (Parzen)                    0.0181357
           HAC Std Error (Quad. Spect.)              0.0182109
        lambda( 6) =                    -0.2253135
           HAC Std Error (Newey/West)                0.0195442
           HAC Std Error (Parzen)                    0.0195968
           HAC Std Error (Quad. Spect.)              0.0192526
        lambda( 7) =                    -0.3008648
           HAC Std Error (Newey/West)                0.0224856
           HAC Std Error (Parzen)                    0.0222367
           HAC Std Error (Quad. Spect.)              0.0227567
        lambda( 8) =                    -0.4394881
           HAC Std Error (Newey/West)                0.0312198
           HAC Std Error (Parzen)                    0.0316104
           HAC Std Error (Quad. Spect.)              0.0309793
        lambda( 9) =                    -0.7893989
           HAC Std Error (Newey/West)                0.0606086
           HAC Std Error (Parzen)                    0.0601789
           HAC Std Error (Quad. Spect.)              0.0595988


  Hiddens  5:       MSE =   0.777263E-05      SIC =   -10.5784    
     Lyapunov Exponents:
        lambda( 1) =                     0.1099457
           HAC Std Error (Newey/West)                0.0173900
           HAC Std Error (Parzen)                    0.0173900
           HAC Std Error (Quad. Spect.)              0.0174126
        lambda( 2) =                     0.0733810
           HAC Std Error (Newey/West)                0.0190924
           HAC Std Error (Parzen)                    0.0191133
           HAC Std Error (Quad. Spect.)              0.0190777
        lambda( 3) =                    -0.0209575
           HAC Std Error (Newey/West)                0.0126139
           HAC Std Error (Parzen)                    0.0126398
           HAC Std Error (Quad. Spect.)              0.0125525
        lambda( 4) =                    -0.0775368
           HAC Std Error (Newey/West)                0.0127668
           HAC Std Error (Parzen)                    0.0131445
           HAC Std Error (Quad. Spect.)              0.0128880
        lambda( 5) =                    -0.1673603
           HAC Std Error (Newey/West)                0.0149942
           HAC Std Error (Parzen)                    0.0149321
           HAC Std Error (Quad. Spect.)              0.0150988
        lambda( 6) =                    -0.2490409
           HAC Std Error (Newey/West)                0.0209948
           HAC Std Error (Parzen)                    0.0208277
           HAC Std Error (Quad. Spect.)              0.0206884
        lambda( 7) =                    -0.3722807
           HAC Std Error (Newey/West)                0.0256944
           HAC Std Error (Parzen)                    0.0258014
           HAC Std Error (Quad. Spect.)              0.0261036
        lambda( 8) =                    -0.4588706
           HAC Std Error (Newey/West)                0.0284984
           HAC Std Error (Parzen)                    0.0290219
           HAC Std Error (Quad. Spect.)              0.0285546
        lambda( 9) =                    -0.6497988
           HAC Std Error (Newey/West)                0.0507743
           HAC Std Error (Parzen)                    0.0507743
           HAC Std Error (Quad. Spect.)              0.0508464


  Hiddens  6:       MSE =   0.844120E-05      SIC =   -10.2629    
     Lyapunov Exponents:
        lambda( 1) =                     0.2049072
           HAC Std Error (Newey/West)                0.0632960
           HAC Std Error (Parzen)                    0.0697421
           HAC Std Error (Quad. Spect.)              0.0587422
        lambda( 2) =                    -0.0417910
           HAC Std Error (Newey/West)                0.0272692
           HAC Std Error (Parzen)                    0.0292848
           HAC Std Error (Quad. Spect.)              0.0254189
        lambda( 3) =                    -0.1069921
           HAC Std Error (Newey/West)                0.0168090
           HAC Std Error (Parzen)                    0.0168804
           HAC Std Error (Quad. Spect.)              0.0166095
        lambda( 4) =                    -0.1624011
           HAC Std Error (Newey/West)                0.0169839
           HAC Std Error (Parzen)                    0.0169839
           HAC Std Error (Quad. Spect.)              0.0169823
        lambda( 5) =                    -0.2175442
           HAC Std Error (Newey/West)                0.0208177
           HAC Std Error (Parzen)                    0.0208357
           HAC Std Error (Quad. Spect.)              0.0207328
        lambda( 6) =                    -0.2395064
           HAC Std Error (Newey/West)                0.0208134
           HAC Std Error (Parzen)                    0.0207377
           HAC Std Error (Quad. Spect.)              0.0204861
        lambda( 7) =                    -0.3141284
           HAC Std Error (Newey/West)                0.0245823
           HAC Std Error (Parzen)                    0.0245386
           HAC Std Error (Quad. Spect.)              0.0255402
        lambda( 8) =                    -0.3545186
           HAC Std Error (Newey/West)                0.0291894
           HAC Std Error (Parzen)                    0.0290151
           HAC Std Error (Quad. Spect.)              0.0302726
        lambda( 9) =                    -0.4430122
           HAC Std Error (Newey/West)                0.0408640
           HAC Std Error (Parzen)                    0.0403609
           HAC Std Error (Quad. Spect.)              0.0428599


  Hiddens  7:       MSE =   0.987099E-05      SIC =   -9.87333    
     Lyapunov Exponents:
        lambda( 1) =                    -0.0555335
           HAC Std Error (Newey/West)                0.0269559
           HAC Std Error (Parzen)                    0.0290417
           HAC Std Error (Quad. Spect.)              0.0249377
        lambda( 2) =                    -0.0817028
           HAC Std Error (Newey/West)                0.0195460
           HAC Std Error (Parzen)                    0.0210762
           HAC Std Error (Quad. Spect.)              0.0184448
        lambda( 3) =                    -0.1179691
           HAC Std Error (Newey/West)                0.0164475
           HAC Std Error (Parzen)                    0.0171482
           HAC Std Error (Quad. Spect.)              0.0161496
        lambda( 4) =                    -0.1825159
           HAC Std Error (Newey/West)                0.0183023
           HAC Std Error (Parzen)                    0.0182948
           HAC Std Error (Quad. Spect.)              0.0183735
        lambda( 5) =                    -0.2202325
           HAC Std Error (Newey/West)                0.0207523
           HAC Std Error (Parzen)                    0.0207051
           HAC Std Error (Quad. Spect.)              0.0208304
        lambda( 6) =                    -0.2745695
           HAC Std Error (Newey/West)                0.0220538
           HAC Std Error (Parzen)                    0.0219739
           HAC Std Error (Quad. Spect.)              0.0223696
        lambda( 7) =                    -0.3316586
           HAC Std Error (Newey/West)                0.0279724
           HAC Std Error (Parzen)                    0.0277733
           HAC Std Error (Quad. Spect.)              0.0287274
        lambda( 8) =                    -0.4745607
           HAC Std Error (Newey/West)                0.0359149
           HAC Std Error (Parzen)                    0.0357731
           HAC Std Error (Quad. Spect.)              0.0362273
        lambda( 9) =                    -0.7649923
           HAC Std Error (Newey/West)                0.0627414
           HAC Std Error (Parzen)                    0.0631650
           HAC Std Error (Quad. Spect.)              0.0624083


  Hiddens  8:       MSE =   0.571837E-05      SIC =   -10.1862    
     Lyapunov Exponents:
        lambda( 1) =                     0.2772548
           HAC Std Error (Newey/West)                0.0289740
           HAC Std Error (Parzen)                    0.0308440
           HAC Std Error (Quad. Spect.)              0.0281117
        lambda( 2) =                     0.1072991
           HAC Std Error (Newey/West)                0.0170567
           HAC Std Error (Parzen)                    0.0171043
           HAC Std Error (Quad. Spect.)              0.0170253
        lambda( 3) =                     0.0244234
           HAC Std Error (Newey/West)                0.0160819
           HAC Std Error (Parzen)                    0.0172352
           HAC Std Error (Quad. Spect.)              0.0154541
        lambda( 4) =                    -0.0217784
           HAC Std Error (Newey/West)                0.0149416
           HAC Std Error (Parzen)                    0.0153800
           HAC Std Error (Quad. Spect.)              0.0149440
        lambda( 5) =                    -0.1139322
           HAC Std Error (Newey/West)                0.0151710
           HAC Std Error (Parzen)                    0.0152079
           HAC Std Error (Quad. Spect.)              0.0151058
        lambda( 6) =                    -0.1950215
           HAC Std Error (Newey/West)                0.0180164
           HAC Std Error (Parzen)                    0.0180310
           HAC Std Error (Quad. Spect.)              0.0179525
        lambda( 7) =                    -0.2483772
           HAC Std Error (Newey/West)                0.0207535
           HAC Std Error (Parzen)                    0.0206389
           HAC Std Error (Quad. Spect.)              0.0210278
        lambda( 8) =                    -0.3824015
           HAC Std Error (Newey/West)                0.0311174
           HAC Std Error (Parzen)                    0.0309915
           HAC Std Error (Quad. Spect.)              0.0311294
        lambda( 9) =                    -0.7421218
           HAC Std Error (Newey/West)                0.0564092
           HAC Std Error (Parzen)                    0.0546229
           HAC Std Error (Quad. Spect.)              0.0564204


  Hiddens  9:       MSE =   0.817368E-05      SIC =   -9.59590    
     Lyapunov Exponents:
        lambda( 1) =                     0.0721759
           HAC Std Error (Newey/West)                0.0252805
           HAC Std Error (Parzen)                    0.0275071
           HAC Std Error (Quad. Spect.)              0.0226124
        lambda( 2) =                     0.0072093
           HAC Std Error (Newey/West)                0.0192991
           HAC Std Error (Parzen)                    0.0212550
           HAC Std Error (Quad. Spect.)              0.0189478
        lambda( 3) =                    -0.0569176
           HAC Std Error (Newey/West)                0.0139152
           HAC Std Error (Parzen)                    0.0148451
           HAC Std Error (Quad. Spect.)              0.0136848
        lambda( 4) =                    -0.1074625
           HAC Std Error (Newey/West)                0.0151188
           HAC Std Error (Parzen)                    0.0159037
           HAC Std Error (Quad. Spect.)              0.0148372
        lambda( 5) =                    -0.1562579
           HAC Std Error (Newey/West)                0.0155469
           HAC Std Error (Parzen)                    0.0155457
           HAC Std Error (Quad. Spect.)              0.0155856
        lambda( 6) =                    -0.2129997
           HAC Std Error (Newey/West)                0.0192126
           HAC Std Error (Parzen)                    0.0193064
           HAC Std Error (Quad. Spect.)              0.0194103
        lambda( 7) =                    -0.2580258
           HAC Std Error (Newey/West)                0.0229642
           HAC Std Error (Parzen)                    0.0229642
           HAC Std Error (Quad. Spect.)              0.0229437
        lambda( 8) =                    -0.3980115
           HAC Std Error (Newey/West)                0.0280160
           HAC Std Error (Parzen)                    0.0280531
           HAC Std Error (Quad. Spect.)              0.0279944
        lambda( 9) =                    -0.8775578
           HAC Std Error (Newey/West)                0.0613688
           HAC Std Error (Parzen)                    0.0613904
           HAC Std Error (Quad. Spect.)              0.0611496


  Hiddens 10:       MSE =   0.391403E-05      SIC =   -10.0992    
     Lyapunov Exponents:
        lambda( 1) =                     0.3640327
           HAC Std Error (Newey/West)                0.0370477
           HAC Std Error (Parzen)                    0.0392983
           HAC Std Error (Quad. Spect.)              0.0354342
        lambda( 2) =                     0.1251579
           HAC Std Error (Newey/West)                0.0206708
           HAC Std Error (Parzen)                    0.0220529
           HAC Std Error (Quad. Spect.)              0.0204873
        lambda( 3) =                     0.0474897
           HAC Std Error (Newey/West)                0.0187875
           HAC Std Error (Parzen)                    0.0197007
           HAC Std Error (Quad. Spect.)              0.0185111
        lambda( 4) =                    -0.0439093
           HAC Std Error (Newey/West)                0.0132395
           HAC Std Error (Parzen)                    0.0133562
           HAC Std Error (Quad. Spect.)              0.0132073
        lambda( 5) =                    -0.0780496
           HAC Std Error (Newey/West)                0.0163512
           HAC Std Error (Parzen)                    0.0163512
           HAC Std Error (Quad. Spect.)              0.0163461
        lambda( 6) =                    -0.1735636
           HAC Std Error (Newey/West)                0.0211080
           HAC Std Error (Parzen)                    0.0210955
           HAC Std Error (Quad. Spect.)              0.0211247
        lambda( 7) =                    -0.2502017
           HAC Std Error (Newey/West)                0.0235349
           HAC Std Error (Parzen)                    0.0235914
           HAC Std Error (Quad. Spect.)              0.0234969
        lambda( 8) =                    -0.4680086
           HAC Std Error (Newey/West)                0.0343826
           HAC Std Error (Parzen)                    0.0342566
           HAC Std Error (Quad. Spect.)              0.0346176
        lambda( 9) =                    -0.7390324
           HAC Std Error (Newey/West)                0.0550799
           HAC Std Error (Parzen)                    0.0535808
           HAC Std Error (Quad. Spect.)              0.0522393


  Hiddens 11:       MSE =   0.457664E-05      SIC =   -9.70974    
     Lyapunov Exponents:
        lambda( 1) =                     0.4637249
           HAC Std Error (Newey/West)                0.0729732
           HAC Std Error (Parzen)                    0.0783953
           HAC Std Error (Quad. Spect.)              0.0681470
        lambda( 2) =                     0.1551646
           HAC Std Error (Newey/West)                0.0238482
           HAC Std Error (Parzen)                    0.0260827
           HAC Std Error (Quad. Spect.)              0.0226878
        lambda( 3) =                     0.0094291
           HAC Std Error (Newey/West)                0.0175783
           HAC Std Error (Parzen)                    0.0187062
           HAC Std Error (Quad. Spect.)              0.0170744
        lambda( 4) =                    -0.0125991
           HAC Std Error (Newey/West)                0.0148637
           HAC Std Error (Parzen)                    0.0152681
           HAC Std Error (Quad. Spect.)              0.0147041
        lambda( 5) =                    -0.0864911
           HAC Std Error (Newey/West)                0.0141112
           HAC Std Error (Parzen)                    0.0141112
           HAC Std Error (Quad. Spect.)              0.0140929
        lambda( 6) =                    -0.1451183
           HAC Std Error (Newey/West)                0.0165667
           HAC Std Error (Parzen)                    0.0165666
           HAC Std Error (Quad. Spect.)              0.0165582
        lambda( 7) =                    -0.1968690
           HAC Std Error (Newey/West)                0.0217057
           HAC Std Error (Parzen)                    0.0216253
           HAC Std Error (Quad. Spect.)              0.0220388
        lambda( 8) =                    -0.2699264
           HAC Std Error (Newey/West)                0.0229306
           HAC Std Error (Parzen)                    0.0226525
           HAC Std Error (Quad. Spect.)              0.0230284
        lambda( 9) =                    -0.4974025
           HAC Std Error (Newey/West)                0.0449540
           HAC Std Error (Parzen)                    0.0447417
           HAC Std Error (Quad. Spect.)              0.0446300


  Hiddens 12:       MSE =   0.320702E-05      SIC =   -9.83231    
     Lyapunov Exponents:
        lambda( 1) =                     0.3960030
           HAC Std Error (Newey/West)                0.0327195
           HAC Std Error (Parzen)                    0.0328375
           HAC Std Error (Quad. Spect.)              0.0330132
        lambda( 2) =                     0.2258484
           HAC Std Error (Newey/West)                0.0210338
           HAC Std Error (Parzen)                    0.0212730
           HAC Std Error (Quad. Spect.)              0.0209964
        lambda( 3) =                     0.0623717
           HAC Std Error (Newey/West)                0.0122026
           HAC Std Error (Parzen)                    0.0121836
           HAC Std Error (Quad. Spect.)              0.0122673
        lambda( 4) =                    -0.0020667
           HAC Std Error (Newey/West)                0.0150268
           HAC Std Error (Parzen)                    0.0151824
           HAC Std Error (Quad. Spect.)              0.0149335
        lambda( 5) =                    -0.0636681
           HAC Std Error (Newey/West)                0.0159755
           HAC Std Error (Parzen)                    0.0159897
           HAC Std Error (Quad. Spect.)              0.0159265
        lambda( 6) =                    -0.1115013
           HAC Std Error (Newey/West)                0.0172269
           HAC Std Error (Parzen)                    0.0170385
           HAC Std Error (Quad. Spect.)              0.0172628
        lambda( 7) =                    -0.1918714
           HAC Std Error (Newey/West)                0.0202636
           HAC Std Error (Parzen)                    0.0200411
           HAC Std Error (Quad. Spect.)              0.0203003
        lambda( 8) =                    -0.3814133
           HAC Std Error (Newey/West)                0.0290403
           HAC Std Error (Parzen)                    0.0290194
           HAC Std Error (Quad. Spect.)              0.0287116
        lambda( 9) =                    -0.8244082
           HAC Std Error (Newey/West)                0.0682447
           HAC Std Error (Parzen)                    0.0676251
           HAC Std Error (Quad. Spect.)              0.0686498
