# Supplementary material for: Cumulative (Dis)Advantage and the Matthew Effect in Life-Course Analysis
Source: PLoS One. 2015 Nov 25;10(11):e0142447. doi: 10.1371/journal.pone.0142447 (PMC4659671; doi:10.1371/journal.pone.0142447)
Supplement: S1 File — (ZIP) [file pone.0142447.s001.zip › IncomeLE10 Results.out]

                       NETLE, Version 4.01 
      Feedforward Neural Networks and Lyapunov Exponents Estimation
                    Kuan, Liu, and Gencay   (2/15/2006)

       Income LE 10                                                          

  Data File Name:             IncomeLE10.dat           
  Output File Name:           IncomeLE10.out           
  Parameter File:             IncomeLE10.par           
  Fitted Values File:         IncomeLE10.fit           
  Derivative File:            IncomeLE10.der           
  Number of Observations:          262
  Number of Hiddens:                 2           12
  Number of Inputs:                 10
  Method of Scaling:                 0
  Seeds and NTRY              56666459          500
  Iterat. & Tolerance:             900   0.10000E-08

  Hidden   0:         
     Y Mean, MSE, and SIC:     0.233417E-02    0.174117E-04    -10.9371    


  Hiddens  2:       MSE =   0.114963E-04      SIC =   -10.8422    
     Lyapunov Exponents:
        lambda( 1) =                    -0.0509748
           HAC Std Error (Newey/West)                0.0131811
           HAC Std Error (Parzen)                    0.0134583
           HAC Std Error (Quad. Spect.)              0.0131651
        lambda( 2) =                    -0.0858298
           HAC Std Error (Newey/West)                0.0128379
           HAC Std Error (Parzen)                    0.0128457
           HAC Std Error (Quad. Spect.)              0.0127831
        lambda( 3) =                    -0.1124559
           HAC Std Error (Newey/West)                0.0133914
           HAC Std Error (Parzen)                    0.0134094
           HAC Std Error (Quad. Spect.)              0.0133227
        lambda( 4) =                    -0.1250971
           HAC Std Error (Newey/West)                0.0113437
           HAC Std Error (Parzen)                    0.0112829
           HAC Std Error (Quad. Spect.)              0.0114554
        lambda( 5) =                    -0.1397682
           HAC Std Error (Newey/West)                0.0126070
           HAC Std Error (Parzen)                    0.0126097
           HAC Std Error (Quad. Spect.)              0.0125954
        lambda( 6) =                    -0.1434424
           HAC Std Error (Newey/West)                0.0136333
           HAC Std Error (Parzen)                    0.0136151
           HAC Std Error (Quad. Spect.)              0.0138282
        lambda( 7) =                    -0.1675478
           HAC Std Error (Newey/West)                0.0164489
           HAC Std Error (Parzen)                    0.0164489
           HAC Std Error (Quad. Spect.)              0.0164292
        lambda( 8) =                    -0.1900157
           HAC Std Error (Newey/West)                0.0188127
           HAC Std Error (Parzen)                    0.0187621
           HAC Std Error (Quad. Spect.)              0.0189233
        lambda( 9) =                    -0.2247114
           HAC Std Error (Newey/West)                0.0239522
           HAC Std Error (Parzen)                    0.0239346
           HAC Std Error (Quad. Spect.)              0.0239538
        lambda(10) =                    -0.2807624
           HAC Std Error (Newey/West)                0.0368893
           HAC Std Error (Parzen)                    0.0368695
           HAC Std Error (Quad. Spect.)              0.0369711


  Hiddens  3:       MSE =   0.149392E-04      SIC =   -10.3252    
     Lyapunov Exponents:
        lambda( 1) =                    -0.1354307
           HAC Std Error (Newey/West)                0.0125983
           HAC Std Error (Parzen)                    0.0125559
           HAC Std Error (Quad. Spect.)              0.0126473
        lambda( 2) =                    -0.1383661
           HAC Std Error (Newey/West)                0.0128051
           HAC Std Error (Parzen)                    0.0127749
           HAC Std Error (Quad. Spect.)              0.0128765
        lambda( 3) =                    -0.1489105
           HAC Std Error (Newey/West)                0.0106845
           HAC Std Error (Parzen)                    0.0105976
           HAC Std Error (Quad. Spect.)              0.0110329
        lambda( 4) =                    -0.1713360
           HAC Std Error (Newey/West)                0.0120048
           HAC Std Error (Parzen)                    0.0122479
           HAC Std Error (Quad. Spect.)              0.0127411
        lambda( 5) =                    -0.1958938
           HAC Std Error (Newey/West)                0.0143196
           HAC Std Error (Parzen)                    0.0142697
           HAC Std Error (Quad. Spect.)              0.0145618
        lambda( 6) =                    -0.2022649
           HAC Std Error (Newey/West)                0.0149548
           HAC Std Error (Parzen)                    0.0150586
           HAC Std Error (Quad. Spect.)              0.0157109
        lambda( 7) =                    -0.2117766
           HAC Std Error (Newey/West)                0.0139584
           HAC Std Error (Parzen)                    0.0143595
           HAC Std Error (Quad. Spect.)              0.0152741
        lambda( 8) =                    -0.2356629
           HAC Std Error (Newey/West)                0.0169407
           HAC Std Error (Parzen)                    0.0167318
           HAC Std Error (Quad. Spect.)              0.0172066
        lambda( 9) =                    -0.2542892
           HAC Std Error (Newey/West)                0.0183454
           HAC Std Error (Parzen)                    0.0178367
           HAC Std Error (Quad. Spect.)              0.0185091
        lambda(10) =                    -0.2886988
           HAC Std Error (Newey/West)                0.0179068
           HAC Std Error (Parzen)                    0.0178810
           HAC Std Error (Quad. Spect.)              0.0179156


  Hiddens  4:       MSE =   0.956875E-05      SIC =   -10.5156    
     Lyapunov Exponents:
        lambda( 1) =                    -0.0168814
           HAC Std Error (Newey/West)                0.0200104
           HAC Std Error (Parzen)                    0.0206035
           HAC Std Error (Quad. Spect.)              0.0197147
        lambda( 2) =                    -0.0580274
           HAC Std Error (Newey/West)                0.0173925
           HAC Std Error (Parzen)                    0.0175005
           HAC Std Error (Quad. Spect.)              0.0173850
        lambda( 3) =                    -0.1041387
           HAC Std Error (Newey/West)                0.0124373
           HAC Std Error (Parzen)                    0.0124373
           HAC Std Error (Quad. Spect.)              0.0124325
        lambda( 4) =                    -0.1360866
           HAC Std Error (Newey/West)                0.0150086
           HAC Std Error (Parzen)                    0.0148672
           HAC Std Error (Quad. Spect.)              0.0150772
        lambda( 5) =                    -0.1471259
           HAC Std Error (Newey/West)                0.0124911
           HAC Std Error (Parzen)                    0.0124911
           HAC Std Error (Quad. Spect.)              0.0124990
        lambda( 6) =                    -0.1621936
           HAC Std Error (Newey/West)                0.0161959
           HAC Std Error (Parzen)                    0.0161471
           HAC Std Error (Quad. Spect.)              0.0162519
        lambda( 7) =                    -0.1960059
           HAC Std Error (Newey/West)                0.0216027
           HAC Std Error (Parzen)                    0.0212014
           HAC Std Error (Quad. Spect.)              0.0207252
        lambda( 8) =                    -0.2189974
           HAC Std Error (Newey/West)                0.0186677
           HAC Std Error (Parzen)                    0.0185706
           HAC Std Error (Quad. Spect.)              0.0189796
        lambda( 9) =                    -0.2620086
           HAC Std Error (Newey/West)                0.0274819
           HAC Std Error (Parzen)                    0.0272700
           HAC Std Error (Quad. Spect.)              0.0280602
        lambda(10) =                    -0.4050436
           HAC Std Error (Newey/West)                0.0376842
           HAC Std Error (Parzen)                    0.0376066
           HAC Std Error (Quad. Spect.)              0.0378605


  Hiddens  5:       MSE =   0.839774E-05      SIC =   -10.3911    
     Lyapunov Exponents:
        lambda( 1) =                     0.1310537
           HAC Std Error (Newey/West)                0.0288633
           HAC Std Error (Parzen)                    0.0307309
           HAC Std Error (Quad. Spect.)              0.0276308
        lambda( 2) =                     0.0068239
           HAC Std Error (Newey/West)                0.0172772
           HAC Std Error (Parzen)                    0.0183118
           HAC Std Error (Quad. Spect.)              0.0161982
        lambda( 3) =                    -0.0274484
           HAC Std Error (Newey/West)                0.0129915
           HAC Std Error (Parzen)                    0.0134376
           HAC Std Error (Quad. Spect.)              0.0128760
        lambda( 4) =                    -0.0541092
           HAC Std Error (Newey/West)                0.0125013
           HAC Std Error (Parzen)                    0.0124797
           HAC Std Error (Quad. Spect.)              0.0125484
        lambda( 5) =                    -0.0714637
           HAC Std Error (Newey/West)                0.0106695
           HAC Std Error (Parzen)                    0.0106695
           HAC Std Error (Quad. Spect.)              0.0106568
        lambda( 6) =                    -0.1014038
           HAC Std Error (Newey/West)                0.0147470
           HAC Std Error (Parzen)                    0.0147470
           HAC Std Error (Quad. Spect.)              0.0147611
        lambda( 7) =                    -0.1149503
           HAC Std Error (Newey/West)                0.0139045
           HAC Std Error (Parzen)                    0.0138520
           HAC Std Error (Quad. Spect.)              0.0139319
        lambda( 8) =                    -0.1687257
           HAC Std Error (Newey/West)                0.0171779
           HAC Std Error (Parzen)                    0.0170319
           HAC Std Error (Quad. Spect.)              0.0172222
        lambda( 9) =                    -0.2183260
           HAC Std Error (Newey/West)                0.0227755
           HAC Std Error (Parzen)                    0.0227705
           HAC Std Error (Quad. Spect.)              0.0228093
        lambda(10) =                    -0.3410388
           HAC Std Error (Newey/West)                0.0446835
           HAC Std Error (Parzen)                    0.0444224
           HAC Std Error (Quad. Spect.)              0.0449914


  Hiddens  6:       MSE =   0.818389E-05      SIC =   -10.1619    
     Lyapunov Exponents:
        lambda( 1) =                     0.2176454
           HAC Std Error (Newey/West)                0.0407175
           HAC Std Error (Parzen)                    0.0431854
           HAC Std Error (Quad. Spect.)              0.0388579
        lambda( 2) =                    -0.0014698
           HAC Std Error (Newey/West)                0.0134438
           HAC Std Error (Parzen)                    0.0134868
           HAC Std Error (Quad. Spect.)              0.0134190
        lambda( 3) =                    -0.0302367
           HAC Std Error (Newey/West)                0.0120496
           HAC Std Error (Parzen)                    0.0123628
           HAC Std Error (Quad. Spect.)              0.0118916
        lambda( 4) =                    -0.0681559
           HAC Std Error (Newey/West)                0.0114102
           HAC Std Error (Parzen)                    0.0115146
           HAC Std Error (Quad. Spect.)              0.0114851
        lambda( 5) =                    -0.1110118
           HAC Std Error (Newey/West)                0.0115550
           HAC Std Error (Parzen)                    0.0115550
           HAC Std Error (Quad. Spect.)              0.0115651
        lambda( 6) =                    -0.1175427
           HAC Std Error (Newey/West)                0.0136200
           HAC Std Error (Parzen)                    0.0135320
           HAC Std Error (Quad. Spect.)              0.0136424
        lambda( 7) =                    -0.1489803
           HAC Std Error (Newey/West)                0.0146935
           HAC Std Error (Parzen)                    0.0146069
           HAC Std Error (Quad. Spect.)              0.0150794
        lambda( 8) =                    -0.2271844
           HAC Std Error (Newey/West)                0.0226140
           HAC Std Error (Parzen)                    0.0222510
           HAC Std Error (Quad. Spect.)              0.0227019
        lambda( 9) =                    -0.2985272
           HAC Std Error (Newey/West)                0.0280149
           HAC Std Error (Parzen)                    0.0280149
           HAC Std Error (Quad. Spect.)              0.0280148
        lambda(10) =                    -0.6906099
           HAC Std Error (Newey/West)                0.0508817
           HAC Std Error (Parzen)                    0.0518418
           HAC Std Error (Quad. Spect.)              0.0499340


  Hiddens  7:       MSE =   0.785781E-05      SIC =   -9.94748    
     Lyapunov Exponents:
        lambda( 1) =                     0.1962098
           HAC Std Error (Newey/West)                0.0291114
           HAC Std Error (Parzen)                    0.0300717
           HAC Std Error (Quad. Spect.)              0.0285037
        lambda( 2) =                     0.0569438
           HAC Std Error (Newey/West)                0.0130252
           HAC Std Error (Parzen)                    0.0130252
           HAC Std Error (Quad. Spect.)              0.0130267
        lambda( 3) =                     0.0216062
           HAC Std Error (Newey/West)                0.0114567
           HAC Std Error (Parzen)                    0.0114567
           HAC Std Error (Quad. Spect.)              0.0114836
        lambda( 4) =                    -0.0433779
           HAC Std Error (Newey/West)                0.0104562
           HAC Std Error (Parzen)                    0.0104352
           HAC Std Error (Quad. Spect.)              0.0105698
        lambda( 5) =                    -0.0789025
           HAC Std Error (Newey/West)                0.0121968
           HAC Std Error (Parzen)                    0.0121968
           HAC Std Error (Quad. Spect.)              0.0121824
        lambda( 6) =                    -0.1345075
           HAC Std Error (Newey/West)                0.0129240
           HAC Std Error (Parzen)                    0.0129116
           HAC Std Error (Quad. Spect.)              0.0129396
        lambda( 7) =                    -0.1929233
           HAC Std Error (Newey/West)                0.0173374
           HAC Std Error (Parzen)                    0.0170574
           HAC Std Error (Quad. Spect.)              0.0174439
        lambda( 8) =                    -0.2581656
           HAC Std Error (Newey/West)                0.0229368
           HAC Std Error (Parzen)                    0.0230798
           HAC Std Error (Quad. Spect.)              0.0235813
        lambda( 9) =                    -0.3686431
           HAC Std Error (Newey/West)                0.0313398
           HAC Std Error (Parzen)                    0.0312619
           HAC Std Error (Quad. Spect.)              0.0313505
        lambda(10) =                    -0.5262002
           HAC Std Error (Newey/West)                0.0463467
           HAC Std Error (Parzen)                    0.0463449
           HAC Std Error (Quad. Spect.)              0.0456325


  Hiddens  8:       MSE =   0.516783E-05      SIC =   -10.1115    
     Lyapunov Exponents:
        lambda( 1) =                     0.3050617
           HAC Std Error (Newey/West)                0.0298298
           HAC Std Error (Parzen)                    0.0298376
           HAC Std Error (Quad. Spect.)              0.0297874
        lambda( 2) =                     0.1083848
           HAC Std Error (Newey/West)                0.0164362
           HAC Std Error (Parzen)                    0.0173909
           HAC Std Error (Quad. Spect.)              0.0160115
        lambda( 3) =                     0.0446786
           HAC Std Error (Newey/West)                0.0123875
           HAC Std Error (Parzen)                    0.0123417
           HAC Std Error (Quad. Spect.)              0.0122970
        lambda( 4) =                     0.0267233
           HAC Std Error (Newey/West)                0.0131121
           HAC Std Error (Parzen)                    0.0134576
           HAC Std Error (Quad. Spect.)              0.0130758
        lambda( 5) =                    -0.0500190
           HAC Std Error (Newey/West)                0.0115762
           HAC Std Error (Parzen)                    0.0115573
           HAC Std Error (Quad. Spect.)              0.0115807
        lambda( 6) =                    -0.0536361
           HAC Std Error (Newey/West)                0.0125131
           HAC Std Error (Parzen)                    0.0125131
           HAC Std Error (Quad. Spect.)              0.0125136
        lambda( 7) =                    -0.1278026
           HAC Std Error (Newey/West)                0.0159635
           HAC Std Error (Parzen)                    0.0159635
           HAC Std Error (Quad. Spect.)              0.0159576
        lambda( 8) =                    -0.1914443
           HAC Std Error (Newey/West)                0.0201565
           HAC Std Error (Parzen)                    0.0200897
           HAC Std Error (Quad. Spect.)              0.0202247
        lambda( 9) =                    -0.3309813
           HAC Std Error (Newey/West)                0.0286181
           HAC Std Error (Parzen)                    0.0283905
           HAC Std Error (Quad. Spect.)              0.0289014
        lambda(10) =                    -0.8558191
           HAC Std Error (Newey/West)                0.0726865
           HAC Std Error (Parzen)                    0.0726840
           HAC Std Error (Quad. Spect.)              0.0728271


  Hiddens  9:       MSE =   0.414404E-05      SIC =   -10.0772    
     Lyapunov Exponents:
        lambda( 1) =                     0.3357113
           HAC Std Error (Newey/West)                0.0437500
           HAC Std Error (Parzen)                    0.0468744
           HAC Std Error (Quad. Spect.)              0.0409833
        lambda( 2) =                     0.1319084
           HAC Std Error (Newey/West)                0.0174592
           HAC Std Error (Parzen)                    0.0181929
           HAC Std Error (Quad. Spect.)              0.0169846
        lambda( 3) =                     0.0547803
           HAC Std Error (Newey/West)                0.0141660
           HAC Std Error (Parzen)                    0.0141482
           HAC Std Error (Quad. Spect.)              0.0142343
        lambda( 4) =                     0.0216997
           HAC Std Error (Newey/West)                0.0124238
           HAC Std Error (Parzen)                    0.0124720
           HAC Std Error (Quad. Spect.)              0.0124274
        lambda( 5) =                    -0.0253641
           HAC Std Error (Newey/West)                0.0133019
           HAC Std Error (Parzen)                    0.0133019
           HAC Std Error (Quad. Spect.)              0.0133038
        lambda( 6) =                    -0.0877506
           HAC Std Error (Newey/West)                0.0127793
           HAC Std Error (Parzen)                    0.0127393
           HAC Std Error (Quad. Spect.)              0.0128704
        lambda( 7) =                    -0.1084969
           HAC Std Error (Newey/West)                0.0157395
           HAC Std Error (Parzen)                    0.0157395
           HAC Std Error (Quad. Spect.)              0.0157385
        lambda( 8) =                    -0.1501763
           HAC Std Error (Newey/West)                0.0167572
           HAC Std Error (Parzen)                    0.0167497
           HAC Std Error (Quad. Spect.)              0.0167269
        lambda( 9) =                    -0.2328786
           HAC Std Error (Newey/West)                0.0255914
           HAC Std Error (Parzen)                    0.0253491
           HAC Std Error (Quad. Spect.)              0.0257123
        lambda(10) =                    -0.4904296
           HAC Std Error (Newey/West)                0.0529006
           HAC Std Error (Parzen)                    0.0529006
           HAC Std Error (Quad. Spect.)              0.0527783


  Hiddens 10:       MSE =   0.328686E-05      SIC =   -10.0539    
     Lyapunov Exponents:
        lambda( 1) =                     0.3268999
           HAC Std Error (Newey/West)                0.0351587
           HAC Std Error (Parzen)                    0.0384085
           HAC Std Error (Quad. Spect.)              0.0322353
        lambda( 2) =                     0.1337060
           HAC Std Error (Newey/West)                0.0156756
           HAC Std Error (Parzen)                    0.0161672
           HAC Std Error (Quad. Spect.)              0.0154443
        lambda( 3) =                     0.0597986
           HAC Std Error (Newey/West)                0.0102285
           HAC Std Error (Parzen)                    0.0101594
           HAC Std Error (Quad. Spect.)              0.0102623
        lambda( 4) =                     0.0462270
           HAC Std Error (Newey/West)                0.0098277
           HAC Std Error (Parzen)                    0.0102968
           HAC Std Error (Quad. Spect.)              0.0095388
        lambda( 5) =                    -0.0056996
           HAC Std Error (Newey/West)                0.0122170
           HAC Std Error (Parzen)                    0.0122170
           HAC Std Error (Quad. Spect.)              0.0122099
        lambda( 6) =                    -0.0467256
           HAC Std Error (Newey/West)                0.0120495
           HAC Std Error (Parzen)                    0.0120480
           HAC Std Error (Quad. Spect.)              0.0120338
        lambda( 7) =                    -0.1116413
           HAC Std Error (Newey/West)                0.0159389
           HAC Std Error (Parzen)                    0.0155501
           HAC Std Error (Quad. Spect.)              0.0161281
        lambda( 8) =                    -0.1701539
           HAC Std Error (Newey/West)                0.0181641
           HAC Std Error (Parzen)                    0.0181641
           HAC Std Error (Quad. Spect.)              0.0181572
        lambda( 9) =                    -0.2562276
           HAC Std Error (Newey/West)                0.0282026
           HAC Std Error (Parzen)                    0.0282026
           HAC Std Error (Quad. Spect.)              0.0282004
        lambda(10) =                    -0.5052049
           HAC Std Error (Newey/West)                0.0486103
           HAC Std Error (Parzen)                    0.0484175
           HAC Std Error (Quad. Spect.)              0.0490268


  Hiddens 11:       MSE =   0.354570E-05      SIC =   -9.72309    
     Lyapunov Exponents:
        lambda( 1) =                     0.5290196
           HAC Std Error (Newey/West)                0.0768224
           HAC Std Error (Parzen)                    0.0840466
           HAC Std Error (Quad. Spect.)              0.0693233
        lambda( 2) =                     0.1817413
           HAC Std Error (Newey/West)                0.0197040
           HAC Std Error (Parzen)                    0.0203675
           HAC Std Error (Quad. Spect.)              0.0194950
        lambda( 3) =                     0.1115170
           HAC Std Error (Newey/West)                0.0178608
           HAC Std Error (Parzen)                    0.0187607
           HAC Std Error (Quad. Spect.)              0.0174942
        lambda( 4) =                     0.0411578
           HAC Std Error (Newey/West)                0.0133537
           HAC Std Error (Parzen)                    0.0135423
           HAC Std Error (Quad. Spect.)              0.0132212
        lambda( 5) =                    -0.0184126
           HAC Std Error (Newey/West)                0.0107970
           HAC Std Error (Parzen)                    0.0110015
           HAC Std Error (Quad. Spect.)              0.0107800
        lambda( 6) =                    -0.0762349
           HAC Std Error (Newey/West)                0.0133862
           HAC Std Error (Parzen)                    0.0133279
           HAC Std Error (Quad. Spect.)              0.0134581
        lambda( 7) =                    -0.1120454
           HAC Std Error (Newey/West)                0.0151684
           HAC Std Error (Parzen)                    0.0152074
           HAC Std Error (Quad. Spect.)              0.0151335
        lambda( 8) =                    -0.2199414
           HAC Std Error (Newey/West)                0.0201845
           HAC Std Error (Parzen)                    0.0202495
           HAC Std Error (Quad. Spect.)              0.0200055
        lambda( 9) =                    -0.3107605
           HAC Std Error (Newey/West)                0.0284835
           HAC Std Error (Parzen)                    0.0284835
           HAC Std Error (Quad. Spect.)              0.0283314
        lambda(10) =                    -0.6927057
           HAC Std Error (Newey/West)                0.0522550
           HAC Std Error (Parzen)                    0.0527027
           HAC Std Error (Quad. Spect.)              0.0520361


  Hiddens 12:       MSE =   0.308218E-05      SIC =   -9.60816    
     Lyapunov Exponents:
        lambda( 1) =                     0.5070060
           HAC Std Error (Newey/West)                0.0416583
           HAC Std Error (Parzen)                    0.0431536
           HAC Std Error (Quad. Spect.)              0.0408727
        lambda( 2) =                     0.2146458
           HAC Std Error (Newey/West)                0.0210390
           HAC Std Error (Parzen)                    0.0218964
           HAC Std Error (Quad. Spect.)              0.0205371
        lambda( 3) =                     0.0875132
           HAC Std Error (Newey/West)                0.0124715
           HAC Std Error (Parzen)                    0.0132120
           HAC Std Error (Quad. Spect.)              0.0123433
        lambda( 4) =                     0.0427848
           HAC Std Error (Newey/West)                0.0125195
           HAC Std Error (Parzen)                    0.0129612
           HAC Std Error (Quad. Spect.)              0.0122858
        lambda( 5) =                    -0.0074783
           HAC Std Error (Newey/West)                0.0116377
           HAC Std Error (Parzen)                    0.0116377
           HAC Std Error (Quad. Spect.)              0.0116374
        lambda( 6) =                    -0.0358968
           HAC Std Error (Newey/West)                0.0123892
           HAC Std Error (Parzen)                    0.0123855
           HAC Std Error (Quad. Spect.)              0.0123584
        lambda( 7) =                    -0.0922569
           HAC Std Error (Newey/West)                0.0149952
           HAC Std Error (Parzen)                    0.0149819
           HAC Std Error (Quad. Spect.)              0.0150340
        lambda( 8) =                    -0.1362469
           HAC Std Error (Newey/West)                0.0191498
           HAC Std Error (Parzen)                    0.0190231
           HAC Std Error (Quad. Spect.)              0.0191473
        lambda( 9) =                    -0.2055751
           HAC Std Error (Newey/West)                0.0217975
           HAC Std Error (Parzen)                    0.0217975
           HAC Std Error (Quad. Spect.)              0.0217862
        lambda(10) =                    -0.5014106
           HAC Std Error (Newey/West)                0.0487557
           HAC Std Error (Parzen)                    0.0488375
           HAC Std Error (Quad. Spect.)              0.0486277
