# Supplementary material for: Cumulative (Dis)Advantage and the Matthew Effect in Life-Course Analysis
Source: PLoS One. 2015 Nov 25;10(11):e0142447. doi: 10.1371/journal.pone.0142447 (PMC4659671; doi:10.1371/journal.pone.0142447)
Supplement: S1 File — (ZIP) [file pone.0142447.s001.zip › IncomeLE11 Results.out]

                       NETLE, Version 4.01 
      Feedforward Neural Networks and Lyapunov Exponents Estimation
                    Kuan, Liu, and Gencay   (2/15/2006)

       Income LE 11                                                          

  Data File Name:             IncomeLE11.dat           
  Output File Name:           IncomeLE11.out           
  Parameter File:             IncomeLE11.par           
  Fitted Values File:         IncomeLE11.fit           
  Derivative File:            IncomeLE11.der           
  Number of Observations:          261
  Number of Hiddens:                 2           12
  Number of Inputs:                 11
  Method of Scaling:                 0
  Seeds and NTRY              56666459          500
  Iterat. & Tolerance:             900   0.10000E-08

  Hidden   0:         
     Y Mean, MSE, and SIC:     0.234133E-02    0.174650E-04    -10.9340    


  Hiddens  2:       MSE =   0.107537E-04      SIC =   -10.8646    
     Lyapunov Exponents:
        lambda( 1) =                    -0.3944038
           HAC Std Error (Newey/West)                0.1114884
           HAC Std Error (Parzen)                    0.1139237
           HAC Std Error (Quad. Spect.)              0.1113056
        lambda( 2) =                    -0.7104522
           HAC Std Error (Newey/West)                0.1016351
           HAC Std Error (Parzen)                    0.1032905
           HAC Std Error (Quad. Spect.)              0.1013468
        lambda( 3) =                    -0.9402264
           HAC Std Error (Newey/West)                0.1155161
           HAC Std Error (Parzen)                    0.1151808
           HAC Std Error (Quad. Spect.)              0.1154668
        lambda( 4) =                    -1.1813013
           HAC Std Error (Newey/West)                0.1315685
           HAC Std Error (Parzen)                    0.1315346
           HAC Std Error (Quad. Spect.)              0.1320442
        lambda( 5) =                    -1.3331199
           HAC Std Error (Newey/West)                0.1445918
           HAC Std Error (Parzen)                    0.1426134
           HAC Std Error (Quad. Spect.)              0.1449552
        lambda( 6) =                    -1.4610806
           HAC Std Error (Newey/West)                0.1559190
           HAC Std Error (Parzen)                    0.1543209
           HAC Std Error (Quad. Spect.)              0.1564202
        lambda( 7) =                    -1.6559804
           HAC Std Error (Newey/West)                0.1644906
           HAC Std Error (Parzen)                    0.1633464
           HAC Std Error (Quad. Spect.)              0.1660733
        lambda( 8) =                    -1.7917665
           HAC Std Error (Newey/West)                0.1887932
           HAC Std Error (Parzen)                    0.1876047
           HAC Std Error (Quad. Spect.)              0.1903877
        lambda( 9) =                    -1.9939823
           HAC Std Error (Newey/West)                0.2042098
           HAC Std Error (Parzen)                    0.2042098
           HAC Std Error (Quad. Spect.)              0.2034307
        lambda(10) =                    -2.3058170
           HAC Std Error (Newey/West)                0.2765420
           HAC Std Error (Parzen)                    0.2761425
           HAC Std Error (Quad. Spect.)              0.2771321
        lambda(11) =                    -2.4784750
           HAC Std Error (Newey/West)                0.3180994
           HAC Std Error (Parzen)                    0.3048893
           HAC Std Error (Quad. Spect.)              0.3229475


  Hiddens  3:       MSE =   0.115666E-04      SIC =   -10.5146    
     Lyapunov Exponents:
        lambda( 1) =                    -0.0597370
           HAC Std Error (Newey/West)                0.0170288
           HAC Std Error (Parzen)                    0.0171117
           HAC Std Error (Quad. Spect.)              0.0169097
        lambda( 2) =                    -0.1036181
           HAC Std Error (Newey/West)                0.0169685
           HAC Std Error (Parzen)                    0.0169685
           HAC Std Error (Quad. Spect.)              0.0169743
        lambda( 3) =                    -0.1305162
           HAC Std Error (Newey/West)                0.0138755
           HAC Std Error (Parzen)                    0.0139070
           HAC Std Error (Quad. Spect.)              0.0138222
        lambda( 4) =                    -0.1508548
           HAC Std Error (Newey/West)                0.0137725
           HAC Std Error (Parzen)                    0.0137150
           HAC Std Error (Quad. Spect.)              0.0138196
        lambda( 5) =                    -0.1858912
           HAC Std Error (Newey/West)                0.0163807
           HAC Std Error (Parzen)                    0.0163187
           HAC Std Error (Quad. Spect.)              0.0164665
        lambda( 6) =                    -0.2318959
           HAC Std Error (Newey/West)                0.0189204
           HAC Std Error (Parzen)                    0.0189204
           HAC Std Error (Quad. Spect.)              0.0189458
        lambda( 7) =                    -0.2498308
           HAC Std Error (Newey/West)                0.0193178
           HAC Std Error (Parzen)                    0.0190441
           HAC Std Error (Quad. Spect.)              0.0194176
        lambda( 8) =                    -0.2757581
           HAC Std Error (Newey/West)                0.0199966
           HAC Std Error (Parzen)                    0.0198465
           HAC Std Error (Quad. Spect.)              0.0205345
        lambda( 9) =                    -0.2992686
           HAC Std Error (Newey/West)                0.0245464
           HAC Std Error (Parzen)                    0.0245464
           HAC Std Error (Quad. Spect.)              0.0245104
        lambda(10) =                    -0.3503953
           HAC Std Error (Newey/West)                0.0297385
           HAC Std Error (Parzen)                    0.0293949
           HAC Std Error (Quad. Spect.)              0.0298423
        lambda(11) =                    -1.1853525
           HAC Std Error (Newey/West)                0.0845118
           HAC Std Error (Parzen)                    0.0875151
           HAC Std Error (Quad. Spect.)              0.0843071


  Hiddens  4:       MSE =   0.981165E-05      SIC =   -10.4020    
     Lyapunov Exponents:
        lambda( 1) =                     0.0455772
           HAC Std Error (Newey/West)                0.0337957
           HAC Std Error (Parzen)                    0.0356872
           HAC Std Error (Quad. Spect.)              0.0340253
        lambda( 2) =                    -0.0393638
           HAC Std Error (Newey/West)                0.0170717
           HAC Std Error (Parzen)                    0.0176320
           HAC Std Error (Quad. Spect.)              0.0168620
        lambda( 3) =                    -0.0973187
           HAC Std Error (Newey/West)                0.0141143
           HAC Std Error (Parzen)                    0.0141143
           HAC Std Error (Quad. Spect.)              0.0141134
        lambda( 4) =                    -0.1069587
           HAC Std Error (Newey/West)                0.0132727
           HAC Std Error (Parzen)                    0.0132729
           HAC Std Error (Quad. Spect.)              0.0132890
        lambda( 5) =                    -0.1396949
           HAC Std Error (Newey/West)                0.0136893
           HAC Std Error (Parzen)                    0.0138045
           HAC Std Error (Quad. Spect.)              0.0135954
        lambda( 6) =                    -0.1498478
           HAC Std Error (Newey/West)                0.0154293
           HAC Std Error (Parzen)                    0.0154623
           HAC Std Error (Quad. Spect.)              0.0154145
        lambda( 7) =                    -0.1906408
           HAC Std Error (Newey/West)                0.0174179
           HAC Std Error (Parzen)                    0.0174145
           HAC Std Error (Quad. Spect.)              0.0175035
        lambda( 8) =                    -0.2070978
           HAC Std Error (Newey/West)                0.0181340
           HAC Std Error (Parzen)                    0.0181340
           HAC Std Error (Quad. Spect.)              0.0181222
        lambda( 9) =                    -0.2800512
           HAC Std Error (Newey/West)                0.0221885
           HAC Std Error (Parzen)                    0.0214194
           HAC Std Error (Quad. Spect.)              0.0223427
        lambda(10) =                    -0.3900081
           HAC Std Error (Newey/West)                0.0336999
           HAC Std Error (Parzen)                    0.0328100
           HAC Std Error (Quad. Spect.)              0.0342512
        lambda(11) =                    -1.5571837
           HAC Std Error (Newey/West)                0.0705908
           HAC Std Error (Parzen)                    0.0706985
           HAC Std Error (Quad. Spect.)              0.0707486


  Hiddens  5:       MSE =   0.931764E-05      SIC =   -10.1765    
     Lyapunov Exponents:
        lambda( 1) =                     0.0511596
           HAC Std Error (Newey/West)                0.0175735
           HAC Std Error (Parzen)                    0.0184427
           HAC Std Error (Quad. Spect.)              0.0173740
        lambda( 2) =                     0.0238380
           HAC Std Error (Newey/West)                0.0163194
           HAC Std Error (Parzen)                    0.0178233
           HAC Std Error (Quad. Spect.)              0.0154990
        lambda( 3) =                    -0.0474533
           HAC Std Error (Newey/West)                0.0096740
           HAC Std Error (Parzen)                    0.0098675
           HAC Std Error (Quad. Spect.)              0.0096408
        lambda( 4) =                    -0.0784946
           HAC Std Error (Newey/West)                0.0116590
           HAC Std Error (Parzen)                    0.0116590
           HAC Std Error (Quad. Spect.)              0.0116496
        lambda( 5) =                    -0.0953282
           HAC Std Error (Newey/West)                0.0128038
           HAC Std Error (Parzen)                    0.0127790
           HAC Std Error (Quad. Spect.)              0.0127711
        lambda( 6) =                    -0.1292161
           HAC Std Error (Newey/West)                0.0131436
           HAC Std Error (Parzen)                    0.0131941
           HAC Std Error (Quad. Spect.)              0.0130722
        lambda( 7) =                    -0.1994353
           HAC Std Error (Newey/West)                0.0185768
           HAC Std Error (Parzen)                    0.0184396
           HAC Std Error (Quad. Spect.)              0.0186513
        lambda( 8) =                    -0.2456209
           HAC Std Error (Newey/West)                0.0194401
           HAC Std Error (Parzen)                    0.0194153
           HAC Std Error (Quad. Spect.)              0.0195764
        lambda( 9) =                    -0.3434663
           HAC Std Error (Newey/West)                0.0254674
           HAC Std Error (Parzen)                    0.0252784
           HAC Std Error (Quad. Spect.)              0.0255377
        lambda(10) =                    -0.4659944
           HAC Std Error (Newey/West)                0.0316636
           HAC Std Error (Parzen)                    0.0314007
           HAC Std Error (Quad. Spect.)              0.0327294
        lambda(11) =                    -0.9524298
           HAC Std Error (Newey/West)                0.0641377
           HAC Std Error (Parzen)                    0.0638929
           HAC Std Error (Quad. Spect.)              0.0649896


  Hiddens  6:       MSE =   0.824262E-05      SIC =   -10.0219    
     Lyapunov Exponents:
        lambda( 1) =                     0.0862251
           HAC Std Error (Newey/West)                0.0178676
           HAC Std Error (Parzen)                    0.0187500
           HAC Std Error (Quad. Spect.)              0.0173475
        lambda( 2) =                     0.0634936
           HAC Std Error (Newey/West)                0.0177626
           HAC Std Error (Parzen)                    0.0191340
           HAC Std Error (Quad. Spect.)              0.0170387
        lambda( 3) =                     0.0186715
           HAC Std Error (Newey/West)                0.0101115
           HAC Std Error (Parzen)                    0.0105466
           HAC Std Error (Quad. Spect.)              0.0097947
        lambda( 4) =                     0.0072135
           HAC Std Error (Newey/West)                0.0117579
           HAC Std Error (Parzen)                    0.0123750
           HAC Std Error (Quad. Spect.)              0.0116354
        lambda( 5) =                    -0.0066670
           HAC Std Error (Newey/West)                0.0107140
           HAC Std Error (Parzen)                    0.0107140
           HAC Std Error (Quad. Spect.)              0.0107569
        lambda( 6) =                    -0.0430507
           HAC Std Error (Newey/West)                0.0096824
           HAC Std Error (Parzen)                    0.0096823
           HAC Std Error (Quad. Spect.)              0.0096916
        lambda( 7) =                    -0.0679685
           HAC Std Error (Newey/West)                0.0116306
           HAC Std Error (Parzen)                    0.0116317
           HAC Std Error (Quad. Spect.)              0.0116504
        lambda( 8) =                    -0.1019003
           HAC Std Error (Newey/West)                0.0145564
           HAC Std Error (Parzen)                    0.0146346
           HAC Std Error (Quad. Spect.)              0.0145491
        lambda( 9) =                    -0.1484275
           HAC Std Error (Newey/West)                0.0189578
           HAC Std Error (Parzen)                    0.0189761
           HAC Std Error (Quad. Spect.)              0.0189216
        lambda(10) =                    -0.2991972
           HAC Std Error (Newey/West)                0.0335837
           HAC Std Error (Parzen)                    0.0336471
           HAC Std Error (Quad. Spect.)              0.0335522
        lambda(11) =                    -2.4473782
           HAC Std Error (Newey/West)                0.0891165
           HAC Std Error (Parzen)                    0.0903617
           HAC Std Error (Quad. Spect.)              0.0878096


  Hiddens  7:       MSE =   0.577495E-05      SIC =   -10.1005    
     Lyapunov Exponents:
        lambda( 1) =                     0.3178784
           HAC Std Error (Newey/West)                0.0481507
           HAC Std Error (Parzen)                    0.0516476
           HAC Std Error (Quad. Spect.)              0.0446219
        lambda( 2) =                     0.0752889
           HAC Std Error (Newey/West)                0.0199633
           HAC Std Error (Parzen)                    0.0202410
           HAC Std Error (Quad. Spect.)              0.0195533
        lambda( 3) =                    -0.0095328
           HAC Std Error (Newey/West)                0.0109149
           HAC Std Error (Parzen)                    0.0111874
           HAC Std Error (Quad. Spect.)              0.0108105
        lambda( 4) =                    -0.0044958
           HAC Std Error (Newey/West)                0.0117618
           HAC Std Error (Parzen)                    0.0120924
           HAC Std Error (Quad. Spect.)              0.0117945
        lambda( 5) =                    -0.0631536
           HAC Std Error (Newey/West)                0.0125743
           HAC Std Error (Parzen)                    0.0126283
           HAC Std Error (Quad. Spect.)              0.0125231
        lambda( 6) =                    -0.1164961
           HAC Std Error (Newey/West)                0.0144913
           HAC Std Error (Parzen)                    0.0144210
           HAC Std Error (Quad. Spect.)              0.0145046
        lambda( 7) =                    -0.1605686
           HAC Std Error (Newey/West)                0.0167771
           HAC Std Error (Parzen)                    0.0167573
           HAC Std Error (Quad. Spect.)              0.0167989
        lambda( 8) =                    -0.2032752
           HAC Std Error (Newey/West)                0.0205485
           HAC Std Error (Parzen)                    0.0204951
           HAC Std Error (Quad. Spect.)              0.0206175
        lambda( 9) =                    -0.2479802
           HAC Std Error (Newey/West)                0.0232769
           HAC Std Error (Parzen)                    0.0232863
           HAC Std Error (Quad. Spect.)              0.0231798
        lambda(10) =                    -0.4707079
           HAC Std Error (Newey/West)                0.0362781
           HAC Std Error (Parzen)                    0.0362520
           HAC Std Error (Quad. Spect.)              0.0362726
        lambda(11) =                    -1.1103207
           HAC Std Error (Newey/West)                0.0717486
           HAC Std Error (Parzen)                    0.0726275
           HAC Std Error (Quad. Spect.)              0.0746357


  Hiddens  8:       MSE =   0.440287E-05      SIC =   -10.0947    
     Lyapunov Exponents:
        lambda( 1) =                     0.5530414
           HAC Std Error (Newey/West)                0.0911419
           HAC Std Error (Parzen)                    0.0994574
           HAC Std Error (Quad. Spect.)              0.0833978
        lambda( 2) =                     0.1705805
           HAC Std Error (Newey/West)                0.0265671
           HAC Std Error (Parzen)                    0.0267842
           HAC Std Error (Quad. Spect.)              0.0264872
        lambda( 3) =                     0.0479506
           HAC Std Error (Newey/West)                0.0151897
           HAC Std Error (Parzen)                    0.0156088
           HAC Std Error (Quad. Spect.)              0.0151731
        lambda( 4) =                    -0.0041410
           HAC Std Error (Newey/West)                0.0105759
           HAC Std Error (Parzen)                    0.0104633
           HAC Std Error (Quad. Spect.)              0.0105840
        lambda( 5) =                    -0.0311239
           HAC Std Error (Newey/West)                0.0119185
           HAC Std Error (Parzen)                    0.0121620
           HAC Std Error (Quad. Spect.)              0.0118798
        lambda( 6) =                    -0.0504270
           HAC Std Error (Newey/West)                0.0108874
           HAC Std Error (Parzen)                    0.0108874
           HAC Std Error (Quad. Spect.)              0.0109202
        lambda( 7) =                    -0.1066231
           HAC Std Error (Newey/West)                0.0130404
           HAC Std Error (Parzen)                    0.0130949
           HAC Std Error (Quad. Spect.)              0.0129983
        lambda( 8) =                    -0.1279829
           HAC Std Error (Newey/West)                0.0149245
           HAC Std Error (Parzen)                    0.0149493
           HAC Std Error (Quad. Spect.)              0.0149038
        lambda( 9) =                    -0.2082241
           HAC Std Error (Newey/West)                0.0181225
           HAC Std Error (Parzen)                    0.0180574
           HAC Std Error (Quad. Spect.)              0.0181828
        lambda(10) =                    -0.3050261
           HAC Std Error (Newey/West)                0.0273875
           HAC Std Error (Parzen)                    0.0273841
           HAC Std Error (Quad. Spect.)              0.0273746
        lambda(11) =                    -0.8230843
           HAC Std Error (Newey/West)                0.0641512
           HAC Std Error (Parzen)                    0.0644149
           HAC Std Error (Quad. Spect.)              0.0631502


  Hiddens  9:       MSE =   0.360659E-05      SIC =   -10.0170    
     Lyapunov Exponents:
        lambda( 1) =                     0.3604607
           HAC Std Error (Newey/West)                0.0339354
           HAC Std Error (Parzen)                    0.0350681
           HAC Std Error (Quad. Spect.)              0.0339171
        lambda( 2) =                     0.1756398
           HAC Std Error (Newey/West)                0.0212672
           HAC Std Error (Parzen)                    0.0222780
           HAC Std Error (Quad. Spect.)              0.0202961
        lambda( 3) =                     0.0849629
           HAC Std Error (Newey/West)                0.0161256
           HAC Std Error (Parzen)                    0.0162740
           HAC Std Error (Quad. Spect.)              0.0160722
        lambda( 4) =                     0.0801258
           HAC Std Error (Newey/West)                0.0125660
           HAC Std Error (Parzen)                    0.0126744
           HAC Std Error (Quad. Spect.)              0.0125109
        lambda( 5) =                     0.0124685
           HAC Std Error (Newey/West)                0.0104445
           HAC Std Error (Parzen)                    0.0104942
           HAC Std Error (Quad. Spect.)              0.0104162
        lambda( 6) =                    -0.0143871
           HAC Std Error (Newey/West)                0.0127899
           HAC Std Error (Parzen)                    0.0128910
           HAC Std Error (Quad. Spect.)              0.0127323
        lambda( 7) =                    -0.0619524
           HAC Std Error (Newey/West)                0.0132192
           HAC Std Error (Parzen)                    0.0132192
           HAC Std Error (Quad. Spect.)              0.0132270
        lambda( 8) =                    -0.1212796
           HAC Std Error (Newey/West)                0.0176887
           HAC Std Error (Parzen)                    0.0174500
           HAC Std Error (Quad. Spect.)              0.0177468
        lambda( 9) =                    -0.1975833
           HAC Std Error (Newey/West)                0.0210068
           HAC Std Error (Parzen)                    0.0214758
           HAC Std Error (Quad. Spect.)              0.0208399
        lambda(10) =                    -0.2491329
           HAC Std Error (Newey/West)                0.0260829
           HAC Std Error (Parzen)                    0.0255490
           HAC Std Error (Quad. Spect.)              0.0261598
        lambda(11) =                    -1.5307322
           HAC Std Error (Newey/West)                0.0739581
           HAC Std Error (Parzen)                    0.0737237
           HAC Std Error (Quad. Spect.)              0.0740839


  Hiddens 10:       MSE =   0.419629E-05      SIC =   -9.58839    
     Lyapunov Exponents:
        lambda( 1) =                     0.4823074
           HAC Std Error (Newey/West)                0.0509324
           HAC Std Error (Parzen)                    0.0532428
           HAC Std Error (Quad. Spect.)              0.0491578
        lambda( 2) =                     0.1663591
           HAC Std Error (Newey/West)                0.0212374
           HAC Std Error (Parzen)                    0.0224941
           HAC Std Error (Quad. Spect.)              0.0212928
        lambda( 3) =                     0.0593130
           HAC Std Error (Newey/West)                0.0130773
           HAC Std Error (Parzen)                    0.0131244
           HAC Std Error (Quad. Spect.)              0.0130466
        lambda( 4) =                     0.0133768
           HAC Std Error (Newey/West)                0.0116399
           HAC Std Error (Parzen)                    0.0116385
           HAC Std Error (Quad. Spect.)              0.0116800
        lambda( 5) =                    -0.0280279
           HAC Std Error (Newey/West)                0.0109301
           HAC Std Error (Parzen)                    0.0111461
           HAC Std Error (Quad. Spect.)              0.0108716
        lambda( 6) =                    -0.0496536
           HAC Std Error (Newey/West)                0.0108654
           HAC Std Error (Parzen)                    0.0108739
           HAC Std Error (Quad. Spect.)              0.0108126
        lambda( 7) =                    -0.0858137
           HAC Std Error (Newey/West)                0.0119255
           HAC Std Error (Parzen)                    0.0118929
           HAC Std Error (Quad. Spect.)              0.0119685
        lambda( 8) =                    -0.1300515
           HAC Std Error (Newey/West)                0.0154076
           HAC Std Error (Parzen)                    0.0153940
           HAC Std Error (Quad. Spect.)              0.0154239
        lambda( 9) =                    -0.2038318
           HAC Std Error (Newey/West)                0.0177583
           HAC Std Error (Parzen)                    0.0177583
           HAC Std Error (Quad. Spect.)              0.0177644
        lambda(10) =                    -0.3299300
           HAC Std Error (Newey/West)                0.0275945
           HAC Std Error (Parzen)                    0.0276599
           HAC Std Error (Quad. Spect.)              0.0269630
        lambda(11) =                    -0.8198758
           HAC Std Error (Newey/West)                0.0647773
           HAC Std Error (Parzen)                    0.0647773
           HAC Std Error (Quad. Spect.)              0.0647858


  Hiddens 11:       MSE =   0.255816E-05      SIC =   -9.80614    
     Lyapunov Exponents:
        lambda( 1) =                     0.4339329
           HAC Std Error (Newey/West)                0.0396720
           HAC Std Error (Parzen)                    0.0430505
           HAC Std Error (Quad. Spect.)              0.0365350
        lambda( 2) =                     0.1571509
           HAC Std Error (Newey/West)                0.0150850
           HAC Std Error (Parzen)                    0.0150850
           HAC Std Error (Quad. Spect.)              0.0151118
        lambda( 3) =                     0.1050099
           HAC Std Error (Newey/West)                0.0126119
           HAC Std Error (Parzen)                    0.0128221
           HAC Std Error (Quad. Spect.)              0.0125261
        lambda( 4) =                     0.0546597
           HAC Std Error (Newey/West)                0.0123483
           HAC Std Error (Parzen)                    0.0128916
           HAC Std Error (Quad. Spect.)              0.0123117
        lambda( 5) =                    -0.0074364
           HAC Std Error (Newey/West)                0.0092631
           HAC Std Error (Parzen)                    0.0092631
           HAC Std Error (Quad. Spect.)              0.0092658
        lambda( 6) =                    -0.0376630
           HAC Std Error (Newey/West)                0.0112745
           HAC Std Error (Parzen)                    0.0112745
           HAC Std Error (Quad. Spect.)              0.0112903
        lambda( 7) =                    -0.0896758
           HAC Std Error (Newey/West)                0.0148639
           HAC Std Error (Parzen)                    0.0148891
           HAC Std Error (Quad. Spect.)              0.0148222
        lambda( 8) =                    -0.1337781
           HAC Std Error (Newey/West)                0.0143862
           HAC Std Error (Parzen)                    0.0143852
           HAC Std Error (Quad. Spect.)              0.0145505
        lambda( 9) =                    -0.2230749
           HAC Std Error (Newey/West)                0.0235506
           HAC Std Error (Parzen)                    0.0234641
           HAC Std Error (Quad. Spect.)              0.0234958
        lambda(10) =                    -0.3069726
           HAC Std Error (Newey/West)                0.0289709
           HAC Std Error (Parzen)                    0.0289962
           HAC Std Error (Quad. Spect.)              0.0289377
        lambda(11) =                    -0.6445796
           HAC Std Error (Newey/West)                0.0532132
           HAC Std Error (Parzen)                    0.0532757
           HAC Std Error (Quad. Spect.)              0.0534224


  Hiddens 12:       MSE =   0.202441E-05      SIC =   -9.76299    
     Lyapunov Exponents:
        lambda( 1) =                     0.5548882
           HAC Std Error (Newey/West)                0.0581808
           HAC Std Error (Parzen)                    0.0640834
           HAC Std Error (Quad. Spect.)              0.0535621
        lambda( 2) =                     0.1928344
           HAC Std Error (Newey/West)                0.0179194
           HAC Std Error (Parzen)                    0.0179275
           HAC Std Error (Quad. Spect.)              0.0178024
        lambda( 3) =                     0.1682159
           HAC Std Error (Newey/West)                0.0170858
           HAC Std Error (Parzen)                    0.0173745
           HAC Std Error (Quad. Spect.)              0.0170883
        lambda( 4) =                     0.0579071
           HAC Std Error (Newey/West)                0.0109749
           HAC Std Error (Parzen)                    0.0109737
           HAC Std Error (Quad. Spect.)              0.0109945
        lambda( 5) =                     0.0419634
           HAC Std Error (Newey/West)                0.0103786
           HAC Std Error (Parzen)                    0.0104058
           HAC Std Error (Quad. Spect.)              0.0103563
        lambda( 6) =                    -0.0041088
           HAC Std Error (Newey/West)                0.0127466
           HAC Std Error (Parzen)                    0.0127466
           HAC Std Error (Quad. Spect.)              0.0127444
        lambda( 7) =                    -0.0278461
           HAC Std Error (Newey/West)                0.0118882
           HAC Std Error (Parzen)                    0.0117095
           HAC Std Error (Quad. Spect.)              0.0119406
        lambda( 8) =                    -0.0890054
           HAC Std Error (Newey/West)                0.0133590
           HAC Std Error (Parzen)                    0.0132946
           HAC Std Error (Quad. Spect.)              0.0133782
        lambda( 9) =                    -0.1348823
           HAC Std Error (Newey/West)                0.0181680
           HAC Std Error (Parzen)                    0.0181680
           HAC Std Error (Quad. Spect.)              0.0181882
        lambda(10) =                    -0.2891651
           HAC Std Error (Newey/West)                0.0272717
           HAC Std Error (Parzen)                    0.0272401
           HAC Std Error (Quad. Spect.)              0.0271908
        lambda(11) =                    -1.0134832
           HAC Std Error (Newey/West)                0.0645391
           HAC Std Error (Parzen)                    0.0645391
           HAC Std Error (Quad. Spect.)              0.0645221
