# Supplementary material for: Cumulative (Dis)Advantage and the Matthew Effect in Life-Course Analysis
Source: PLoS One. 2015 Nov 25;10(11):e0142447. doi: 10.1371/journal.pone.0142447 (PMC4659671; doi:10.1371/journal.pone.0142447)
Supplement: S1 File — (ZIP) [file pone.0142447.s001.zip › IncomeLE12 Results.out]

                       NETLE, Version 4.01 
      Feedforward Neural Networks and Lyapunov Exponents Estimation
                    Kuan, Liu, and Gencay   (2/15/2006)

       Income LE 12                                                          

  Data File Name:             IncomeLE12.dat           
  Output File Name:           IncomeLE12.out           
  Parameter File:             IncomeLE12.par           
  Fitted Values File:         IncomeLE12.fit           
  Derivative File:            IncomeLE12.der           
  Number of Observations:          260
  Number of Hiddens:                 2           12
  Number of Inputs:                 12
  Method of Scaling:                 0
  Seeds and NTRY              56666459          500
  Iterat. & Tolerance:             900   0.10000E-08

  Hidden   0:         
     Y Mean, MSE, and SIC:     0.223331E-02    0.144866E-04    -11.1209    


  Hiddens  2:       MSE =   0.130064E-04      SIC =   -10.6298    
     Lyapunov Exponents:
        lambda( 1) =                    -0.1399868
           HAC Std Error (Newey/West)                0.0111438
           HAC Std Error (Parzen)                    0.0110927
           HAC Std Error (Quad. Spect.)              0.0111978
        lambda( 2) =                    -0.1497714
           HAC Std Error (Newey/West)                0.0124419
           HAC Std Error (Parzen)                    0.0124601
           HAC Std Error (Quad. Spect.)              0.0124365
        lambda( 3) =                    -0.1637893
           HAC Std Error (Newey/West)                0.0143656
           HAC Std Error (Parzen)                    0.0142282
           HAC Std Error (Quad. Spect.)              0.0147891
        lambda( 4) =                    -0.1822255
           HAC Std Error (Newey/West)                0.0136784
           HAC Std Error (Parzen)                    0.0135554
           HAC Std Error (Quad. Spect.)              0.0140428
        lambda( 5) =                    -0.2033132
           HAC Std Error (Newey/West)                0.0161429
           HAC Std Error (Parzen)                    0.0158929
           HAC Std Error (Quad. Spect.)              0.0162070
        lambda( 6) =                    -0.2223551
           HAC Std Error (Newey/West)                0.0159579
           HAC Std Error (Parzen)                    0.0163215
           HAC Std Error (Quad. Spect.)              0.0172016
        lambda( 7) =                    -0.2256735
           HAC Std Error (Newey/West)                0.0170823
           HAC Std Error (Parzen)                    0.0170277
           HAC Std Error (Quad. Spect.)              0.0170836
        lambda( 8) =                    -0.2563215
           HAC Std Error (Newey/West)                0.0208699
           HAC Std Error (Parzen)                    0.0207722
           HAC Std Error (Quad. Spect.)              0.0209289
        lambda( 9) =                    -0.2711373
           HAC Std Error (Newey/West)                0.0196392
           HAC Std Error (Parzen)                    0.0194776
           HAC Std Error (Quad. Spect.)              0.0198439
        lambda(10) =                    -0.3436527
           HAC Std Error (Newey/West)                0.0288710
           HAC Std Error (Parzen)                    0.0289769
           HAC Std Error (Quad. Spect.)              0.0288925
        lambda(11) =                    -0.7325784
           HAC Std Error (Newey/West)                0.0457716
           HAC Std Error (Parzen)                    0.0459183
           HAC Std Error (Quad. Spect.)              0.0455022
        lambda(12) =                    -1.3479439
           HAC Std Error (Newey/West)                0.0836145
           HAC Std Error (Parzen)                    0.0802734
           HAC Std Error (Quad. Spect.)              0.0771214


  Hiddens  3:       MSE =   0.124230E-04      SIC =   -10.3763    
     Lyapunov Exponents:
        lambda( 1) =                    -0.1226394
           HAC Std Error (Newey/West)                0.0105292
           HAC Std Error (Parzen)                    0.0104122
           HAC Std Error (Quad. Spect.)              0.0105148
        lambda( 2) =                    -0.1459447
           HAC Std Error (Newey/West)                0.0123503
           HAC Std Error (Parzen)                    0.0123357
           HAC Std Error (Quad. Spect.)              0.0124440
        lambda( 3) =                    -0.1532481
           HAC Std Error (Newey/West)                0.0133769
           HAC Std Error (Parzen)                    0.0132549
           HAC Std Error (Quad. Spect.)              0.0134515
        lambda( 4) =                    -0.1495453
           HAC Std Error (Newey/West)                0.0111431
           HAC Std Error (Parzen)                    0.0111431
           HAC Std Error (Quad. Spect.)              0.0111337
        lambda( 5) =                    -0.1648755
           HAC Std Error (Newey/West)                0.0134399
           HAC Std Error (Parzen)                    0.0134039
           HAC Std Error (Quad. Spect.)              0.0134697
        lambda( 6) =                    -0.1755484
           HAC Std Error (Newey/West)                0.0132721
           HAC Std Error (Parzen)                    0.0132721
           HAC Std Error (Quad. Spect.)              0.0132839
        lambda( 7) =                    -0.2019557
           HAC Std Error (Newey/West)                0.0179246
           HAC Std Error (Parzen)                    0.0178273
           HAC Std Error (Quad. Spect.)              0.0181958
        lambda( 8) =                    -0.2169780
           HAC Std Error (Newey/West)                0.0171779
           HAC Std Error (Parzen)                    0.0171779
           HAC Std Error (Quad. Spect.)              0.0171552
        lambda( 9) =                    -0.2295686
           HAC Std Error (Newey/West)                0.0176702
           HAC Std Error (Parzen)                    0.0176689
           HAC Std Error (Quad. Spect.)              0.0176932
        lambda(10) =                    -0.2663861
           HAC Std Error (Newey/West)                0.0224122
           HAC Std Error (Parzen)                    0.0223257
           HAC Std Error (Quad. Spect.)              0.0225354
        lambda(11) =                    -0.2941187
           HAC Std Error (Newey/West)                0.0253011
           HAC Std Error (Parzen)                    0.0252451
           HAC Std Error (Quad. Spect.)              0.0254210
        lambda(12) =                    -0.4659198
           HAC Std Error (Newey/West)                0.0431879
           HAC Std Error (Parzen)                    0.0437761
           HAC Std Error (Quad. Spect.)              0.0431329


  Hiddens  4:       MSE =   0.904790E-05      SIC =   -10.3939    
     Lyapunov Exponents:
        lambda( 1) =                     0.0218657
           HAC Std Error (Newey/West)                0.0191174
           HAC Std Error (Parzen)                    0.0193422
           HAC Std Error (Quad. Spect.)              0.0190852
        lambda( 2) =                    -0.0069140
           HAC Std Error (Newey/West)                0.0125199
           HAC Std Error (Parzen)                    0.0130780
           HAC Std Error (Quad. Spect.)              0.0122414
        lambda( 3) =                    -0.0417091
           HAC Std Error (Newey/West)                0.0114147
           HAC Std Error (Parzen)                    0.0115409
           HAC Std Error (Quad. Spect.)              0.0111558
        lambda( 4) =                    -0.0677522
           HAC Std Error (Newey/West)                0.0102070
           HAC Std Error (Parzen)                    0.0102169
           HAC Std Error (Quad. Spect.)              0.0102102
        lambda( 5) =                    -0.0770478
           HAC Std Error (Newey/West)                0.0104024
           HAC Std Error (Parzen)                    0.0104024
           HAC Std Error (Quad. Spect.)              0.0103991
        lambda( 6) =                    -0.0839570
           HAC Std Error (Newey/West)                0.0104885
           HAC Std Error (Parzen)                    0.0104885
           HAC Std Error (Quad. Spect.)              0.0105053
        lambda( 7) =                    -0.1089188
           HAC Std Error (Newey/West)                0.0124949
           HAC Std Error (Parzen)                    0.0124949
           HAC Std Error (Quad. Spect.)              0.0124881
        lambda( 8) =                    -0.1385840
           HAC Std Error (Newey/West)                0.0135662
           HAC Std Error (Parzen)                    0.0133758
           HAC Std Error (Quad. Spect.)              0.0138440
        lambda( 9) =                    -0.1976293
           HAC Std Error (Newey/West)                0.0176603
           HAC Std Error (Parzen)                    0.0177048
           HAC Std Error (Quad. Spect.)              0.0180566
        lambda(10) =                    -0.2205279
           HAC Std Error (Newey/West)                0.0187971
           HAC Std Error (Parzen)                    0.0188099
           HAC Std Error (Quad. Spect.)              0.0187856
        lambda(11) =                    -0.4106683
           HAC Std Error (Newey/West)                0.0340837
           HAC Std Error (Parzen)                    0.0356350
           HAC Std Error (Quad. Spect.)              0.0338529
        lambda(12) =                    -0.8490320
           HAC Std Error (Newey/West)                0.0715931
           HAC Std Error (Parzen)                    0.0685985
           HAC Std Error (Quad. Spect.)              0.0660131


  Hiddens  5:       MSE =   0.680418E-05      SIC =   -10.3795    
     Lyapunov Exponents:
        lambda( 1) =                     0.1535494
           HAC Std Error (Newey/West)                0.0296161
           HAC Std Error (Parzen)                    0.0296715
           HAC Std Error (Quad. Spect.)              0.0295861
        lambda( 2) =                     0.0369342
           HAC Std Error (Newey/West)                0.0177988
           HAC Std Error (Parzen)                    0.0185007
           HAC Std Error (Quad. Spect.)              0.0175538
        lambda( 3) =                    -0.0199053
           HAC Std Error (Newey/West)                0.0150861
           HAC Std Error (Parzen)                    0.0162370
           HAC Std Error (Quad. Spect.)              0.0142378
        lambda( 4) =                    -0.0427594
           HAC Std Error (Newey/West)                0.0093882
           HAC Std Error (Parzen)                    0.0093238
           HAC Std Error (Quad. Spect.)              0.0094227
        lambda( 5) =                    -0.0593376
           HAC Std Error (Newey/West)                0.0117166
           HAC Std Error (Parzen)                    0.0121876
           HAC Std Error (Quad. Spect.)              0.0117647
        lambda( 6) =                    -0.0964994
           HAC Std Error (Newey/West)                0.0129128
           HAC Std Error (Parzen)                    0.0127891
           HAC Std Error (Quad. Spect.)              0.0129915
        lambda( 7) =                    -0.1219264
           HAC Std Error (Newey/West)                0.0138724
           HAC Std Error (Parzen)                    0.0138605
           HAC Std Error (Quad. Spect.)              0.0138997
        lambda( 8) =                    -0.1287090
           HAC Std Error (Newey/West)                0.0131282
           HAC Std Error (Parzen)                    0.0130877
           HAC Std Error (Quad. Spect.)              0.0131977
        lambda( 9) =                    -0.1738621
           HAC Std Error (Newey/West)                0.0156269
           HAC Std Error (Parzen)                    0.0156269
           HAC Std Error (Quad. Spect.)              0.0156261
        lambda(10) =                    -0.2266517
           HAC Std Error (Newey/West)                0.0211923
           HAC Std Error (Parzen)                    0.0213717
           HAC Std Error (Quad. Spect.)              0.0212072
        lambda(11) =                    -0.2954805
           HAC Std Error (Newey/West)                0.0252391
           HAC Std Error (Parzen)                    0.0252603
           HAC Std Error (Quad. Spect.)              0.0251643
        lambda(12) =                    -0.5805236
           HAC Std Error (Newey/West)                0.0592344
           HAC Std Error (Parzen)                    0.0588141
           HAC Std Error (Quad. Spect.)              0.0596039


  Hiddens  6:       MSE =   0.764190E-05      SIC =   -9.96395    
     Lyapunov Exponents:
        lambda( 1) =                     0.1117293
           HAC Std Error (Newey/West)                0.0215594
           HAC Std Error (Parzen)                    0.0234070
           HAC Std Error (Quad. Spect.)              0.0199449
        lambda( 2) =                     0.0583170
           HAC Std Error (Newey/West)                0.0099910
           HAC Std Error (Parzen)                    0.0104055
           HAC Std Error (Quad. Spect.)              0.0096910
        lambda( 3) =                     0.0150473
           HAC Std Error (Newey/West)                0.0078272
           HAC Std Error (Parzen)                    0.0081717
           HAC Std Error (Quad. Spect.)              0.0077178
        lambda( 4) =                    -0.0123832
           HAC Std Error (Newey/West)                0.0084098
           HAC Std Error (Parzen)                    0.0086701
           HAC Std Error (Quad. Spect.)              0.0083067
        lambda( 5) =                    -0.0355335
           HAC Std Error (Newey/West)                0.0101075
           HAC Std Error (Parzen)                    0.0104207
           HAC Std Error (Quad. Spect.)              0.0097513
        lambda( 6) =                    -0.0549575
           HAC Std Error (Newey/West)                0.0085604
           HAC Std Error (Parzen)                    0.0085453
           HAC Std Error (Quad. Spect.)              0.0085710
        lambda( 7) =                    -0.0697332
           HAC Std Error (Newey/West)                0.0100003
           HAC Std Error (Parzen)                    0.0101227
           HAC Std Error (Quad. Spect.)              0.0099895
        lambda( 8) =                    -0.1055295
           HAC Std Error (Newey/West)                0.0118077
           HAC Std Error (Parzen)                    0.0118077
           HAC Std Error (Quad. Spect.)              0.0118086
        lambda( 9) =                    -0.1401332
           HAC Std Error (Newey/West)                0.0140365
           HAC Std Error (Parzen)                    0.0139774
           HAC Std Error (Quad. Spect.)              0.0140424
        lambda(10) =                    -0.2008765
           HAC Std Error (Newey/West)                0.0206997
           HAC Std Error (Parzen)                    0.0210120
           HAC Std Error (Quad. Spect.)              0.0206168
        lambda(11) =                    -0.4135027
           HAC Std Error (Newey/West)                0.0342134
           HAC Std Error (Parzen)                    0.0346629
           HAC Std Error (Quad. Spect.)              0.0334439
        lambda(12) =                    -0.9154876
           HAC Std Error (Newey/West)                0.0658150
           HAC Std Error (Parzen)                    0.0665677
           HAC Std Error (Quad. Spect.)              0.0656665


  Hiddens  7:       MSE =   0.530710E-05      SIC =   -10.0291    
     Lyapunov Exponents:
        lambda( 1) =                     0.2304998
           HAC Std Error (Newey/West)                0.0360941
           HAC Std Error (Parzen)                    0.0389576
           HAC Std Error (Quad. Spect.)              0.0337509
        lambda( 2) =                     0.1247215
           HAC Std Error (Newey/West)                0.0212207
           HAC Std Error (Parzen)                    0.0224219
           HAC Std Error (Quad. Spect.)              0.0205368
        lambda( 3) =                     0.0255510
           HAC Std Error (Newey/West)                0.0089278
           HAC Std Error (Parzen)                    0.0090278
           HAC Std Error (Quad. Spect.)              0.0089036
        lambda( 4) =                     0.0200938
           HAC Std Error (Newey/West)                0.0098304
           HAC Std Error (Parzen)                    0.0101506
           HAC Std Error (Quad. Spect.)              0.0097483
        lambda( 5) =                    -0.0199821
           HAC Std Error (Newey/West)                0.0085310
           HAC Std Error (Parzen)                    0.0084662
           HAC Std Error (Quad. Spect.)              0.0084874
        lambda( 6) =                    -0.0284330
           HAC Std Error (Newey/West)                0.0100583
           HAC Std Error (Parzen)                    0.0100583
           HAC Std Error (Quad. Spect.)              0.0100744
        lambda( 7) =                    -0.0799403
           HAC Std Error (Newey/West)                0.0107398
           HAC Std Error (Parzen)                    0.0107398
           HAC Std Error (Quad. Spect.)              0.0107340
        lambda( 8) =                    -0.0966314
           HAC Std Error (Newey/West)                0.0123000
           HAC Std Error (Parzen)                    0.0122988
           HAC Std Error (Quad. Spect.)              0.0123380
        lambda( 9) =                    -0.1360875
           HAC Std Error (Newey/West)                0.0153848
           HAC Std Error (Parzen)                    0.0154774
           HAC Std Error (Quad. Spect.)              0.0153676
        lambda(10) =                    -0.1766224
           HAC Std Error (Newey/West)                0.0188477
           HAC Std Error (Parzen)                    0.0188459
           HAC Std Error (Quad. Spect.)              0.0188244
        lambda(11) =                    -0.3753401
           HAC Std Error (Newey/West)                0.0336013
           HAC Std Error (Parzen)                    0.0337037
           HAC Std Error (Quad. Spect.)              0.0336186
        lambda(12) =                    -1.0272505
           HAC Std Error (Newey/West)                0.0632585
           HAC Std Error (Parzen)                    0.0633508
           HAC Std Error (Quad. Spect.)              0.0628311


  Hiddens  8:       MSE =   0.487915E-05      SIC =   -9.81378    
     Lyapunov Exponents:
        lambda( 1) =                     0.3044015
           HAC Std Error (Newey/West)                0.0393260
           HAC Std Error (Parzen)                    0.0429213
           HAC Std Error (Quad. Spect.)              0.0355080
        lambda( 2) =                     0.1452029
           HAC Std Error (Newey/West)                0.0180078
           HAC Std Error (Parzen)                    0.0186316
           HAC Std Error (Quad. Spect.)              0.0175439
        lambda( 3) =                     0.0916256
           HAC Std Error (Newey/West)                0.0144934
           HAC Std Error (Parzen)                    0.0156308
           HAC Std Error (Quad. Spect.)              0.0138395
        lambda( 4) =                     0.0041289
           HAC Std Error (Newey/West)                0.0103379
           HAC Std Error (Parzen)                    0.0109199
           HAC Std Error (Quad. Spect.)              0.0099938
        lambda( 5) =                    -0.0136673
           HAC Std Error (Newey/West)                0.0099138
           HAC Std Error (Parzen)                    0.0103474
           HAC Std Error (Quad. Spect.)              0.0097952
        lambda( 6) =                    -0.0607576
           HAC Std Error (Newey/West)                0.0119033
           HAC Std Error (Parzen)                    0.0119373
           HAC Std Error (Quad. Spect.)              0.0119012
        lambda( 7) =                    -0.0881544
           HAC Std Error (Newey/West)                0.0138178
           HAC Std Error (Parzen)                    0.0138178
           HAC Std Error (Quad. Spect.)              0.0137766
        lambda( 8) =                    -0.1637630
           HAC Std Error (Newey/West)                0.0177702
           HAC Std Error (Parzen)                    0.0174460
           HAC Std Error (Quad. Spect.)              0.0178750
        lambda( 9) =                    -0.1834626
           HAC Std Error (Newey/West)                0.0169085
           HAC Std Error (Parzen)                    0.0168432
           HAC Std Error (Quad. Spect.)              0.0174680
        lambda(10) =                    -0.2615096
           HAC Std Error (Newey/West)                0.0250626
           HAC Std Error (Parzen)                    0.0250769
           HAC Std Error (Quad. Spect.)              0.0253269
        lambda(11) =                    -0.3718556
           HAC Std Error (Newey/West)                0.0309961
           HAC Std Error (Parzen)                    0.0310006
           HAC Std Error (Quad. Spect.)              0.0310570
        lambda(12) =                    -0.6780482
           HAC Std Error (Newey/West)                0.0548305
           HAC Std Error (Parzen)                    0.0551167
           HAC Std Error (Quad. Spect.)              0.0540636


  Hiddens  9:       MSE =   0.356928E-05      SIC =   -9.82697    
     Lyapunov Exponents:
        lambda( 1) =                     0.3825267
           HAC Std Error (Newey/West)                0.0359329
           HAC Std Error (Parzen)                    0.0385417
           HAC Std Error (Quad. Spect.)              0.0336452
        lambda( 2) =                     0.1302048
           HAC Std Error (Newey/West)                0.0160448
           HAC Std Error (Parzen)                    0.0160576
           HAC Std Error (Quad. Spect.)              0.0159832
        lambda( 3) =                     0.0991550
           HAC Std Error (Newey/West)                0.0142413
           HAC Std Error (Parzen)                    0.0149563
           HAC Std Error (Quad. Spect.)              0.0138767
        lambda( 4) =                     0.0553311
           HAC Std Error (Newey/West)                0.0132208
           HAC Std Error (Parzen)                    0.0132017
           HAC Std Error (Quad. Spect.)              0.0131370
        lambda( 5) =                     0.0249444
           HAC Std Error (Newey/West)                0.0092233
           HAC Std Error (Parzen)                    0.0092233
           HAC Std Error (Quad. Spect.)              0.0092551
        lambda( 6) =                    -0.0481841
           HAC Std Error (Newey/West)                0.0103334
           HAC Std Error (Parzen)                    0.0103230
           HAC Std Error (Quad. Spect.)              0.0103731
        lambda( 7) =                    -0.0421460
           HAC Std Error (Newey/West)                0.0094605
           HAC Std Error (Parzen)                    0.0094605
           HAC Std Error (Quad. Spect.)              0.0094648
        lambda( 8) =                    -0.1078119
           HAC Std Error (Newey/West)                0.0156976
           HAC Std Error (Parzen)                    0.0156983
           HAC Std Error (Quad. Spect.)              0.0157063
        lambda( 9) =                    -0.1648944
           HAC Std Error (Newey/West)                0.0165150
           HAC Std Error (Parzen)                    0.0165150
           HAC Std Error (Quad. Spect.)              0.0164631
        lambda(10) =                    -0.2011081
           HAC Std Error (Newey/West)                0.0188036
           HAC Std Error (Parzen)                    0.0186971
           HAC Std Error (Quad. Spect.)              0.0192619
        lambda(11) =                    -0.2931526
           HAC Std Error (Newey/West)                0.0250500
           HAC Std Error (Parzen)                    0.0250500
           HAC Std Error (Quad. Spect.)              0.0250527
        lambda(12) =                    -0.8493745
           HAC Std Error (Newey/West)                0.0655667
           HAC Std Error (Parzen)                    0.0658260
           HAC Std Error (Quad. Spect.)              0.0654943


  Hiddens 10:       MSE =   0.278589E-05      SIC =   -9.77534    
     Lyapunov Exponents:
        lambda( 1) =                     0.4515165
           HAC Std Error (Newey/West)                0.0685122
           HAC Std Error (Parzen)                    0.0745424
           HAC Std Error (Quad. Spect.)              0.0630843
        lambda( 2) =                     0.1975500
           HAC Std Error (Newey/West)                0.0247530
           HAC Std Error (Parzen)                    0.0255973
           HAC Std Error (Quad. Spect.)              0.0244848
        lambda( 3) =                     0.1120011
           HAC Std Error (Newey/West)                0.0125255
           HAC Std Error (Parzen)                    0.0126980
           HAC Std Error (Quad. Spect.)              0.0123734
        lambda( 4) =                     0.0967611
           HAC Std Error (Newey/West)                0.0133468
           HAC Std Error (Parzen)                    0.0138951
           HAC Std Error (Quad. Spect.)              0.0131973
        lambda( 5) =                     0.0453616
           HAC Std Error (Newey/West)                0.0098839
           HAC Std Error (Parzen)                    0.0099310
           HAC Std Error (Quad. Spect.)              0.0098511
        lambda( 6) =                    -0.0033415
           HAC Std Error (Newey/West)                0.0110983
           HAC Std Error (Parzen)                    0.0112619
           HAC Std Error (Quad. Spect.)              0.0110518
        lambda( 7) =                    -0.0185794
           HAC Std Error (Newey/West)                0.0093511
           HAC Std Error (Parzen)                    0.0093510
           HAC Std Error (Quad. Spect.)              0.0093810
        lambda( 8) =                    -0.0505735
           HAC Std Error (Newey/West)                0.0119122
           HAC Std Error (Parzen)                    0.0119123
           HAC Std Error (Quad. Spect.)              0.0118847
        lambda( 9) =                    -0.1290663
           HAC Std Error (Newey/West)                0.0151070
           HAC Std Error (Parzen)                    0.0151392
           HAC Std Error (Quad. Spect.)              0.0150660
        lambda(10) =                    -0.1618073
           HAC Std Error (Newey/West)                0.0173964
           HAC Std Error (Parzen)                    0.0174792
           HAC Std Error (Quad. Spect.)              0.0173652
        lambda(11) =                    -0.3466327
           HAC Std Error (Newey/West)                0.0320334
           HAC Std Error (Parzen)                    0.0326826
           HAC Std Error (Quad. Spect.)              0.0320399
        lambda(12) =                    -0.9414044
           HAC Std Error (Newey/West)                0.0567804
           HAC Std Error (Parzen)                    0.0570321
           HAC Std Error (Quad. Spect.)              0.0570072


  Hiddens 11:       MSE =   0.307216E-05      SIC =   -9.37811    
     Lyapunov Exponents:
        lambda( 1) =                     0.3853539
           HAC Std Error (Newey/West)                0.0375699
           HAC Std Error (Parzen)                    0.0398137
           HAC Std Error (Quad. Spect.)              0.0361323
        lambda( 2) =                     0.2410601
           HAC Std Error (Newey/West)                0.0196048
           HAC Std Error (Parzen)                    0.0196048
           HAC Std Error (Quad. Spect.)              0.0196256
        lambda( 3) =                     0.1669722
           HAC Std Error (Newey/West)                0.0140576
           HAC Std Error (Parzen)                    0.0140805
           HAC Std Error (Quad. Spect.)              0.0140942
        lambda( 4) =                     0.0948004
           HAC Std Error (Newey/West)                0.0109738
           HAC Std Error (Parzen)                    0.0113261
           HAC Std Error (Quad. Spect.)              0.0108390
        lambda( 5) =                     0.0660500
           HAC Std Error (Newey/West)                0.0106037
           HAC Std Error (Parzen)                    0.0106986
           HAC Std Error (Quad. Spect.)              0.0105491
        lambda( 6) =                     0.0143293
           HAC Std Error (Newey/West)                0.0094306
           HAC Std Error (Parzen)                    0.0093677
           HAC Std Error (Quad. Spect.)              0.0094680
        lambda( 7) =                     0.0158113
           HAC Std Error (Newey/West)                0.0099273
           HAC Std Error (Parzen)                    0.0099153
           HAC Std Error (Quad. Spect.)              0.0097733
        lambda( 8) =                    -0.0532356
           HAC Std Error (Newey/West)                0.0136616
           HAC Std Error (Parzen)                    0.0136538
           HAC Std Error (Quad. Spect.)              0.0136472
        lambda( 9) =                    -0.1008997
           HAC Std Error (Newey/West)                0.0145992
           HAC Std Error (Parzen)                    0.0146789
           HAC Std Error (Quad. Spect.)              0.0145596
        lambda(10) =                    -0.1838708
           HAC Std Error (Newey/West)                0.0185062
           HAC Std Error (Parzen)                    0.0185062
           HAC Std Error (Quad. Spect.)              0.0185124
        lambda(11) =                    -0.2958369
           HAC Std Error (Newey/West)                0.0264063
           HAC Std Error (Parzen)                    0.0264471
           HAC Std Error (Quad. Spect.)              0.0261876
        lambda(12) =                    -0.6371823
           HAC Std Error (Newey/West)                0.0485212
           HAC Std Error (Parzen)                    0.0485212
           HAC Std Error (Quad. Spect.)              0.0485124


  Hiddens 12:       MSE =   0.234941E-05      SIC =   -9.34690    
     Lyapunov Exponents:
        lambda( 1) =                     0.6589267
           HAC Std Error (Newey/West)                0.0491795
           HAC Std Error (Parzen)                    0.0517407
           HAC Std Error (Quad. Spect.)              0.0476940
        lambda( 2) =                     0.3314549
           HAC Std Error (Newey/West)                0.0246246
           HAC Std Error (Parzen)                    0.0246669
           HAC Std Error (Quad. Spect.)              0.0245122
        lambda( 3) =                     0.1496731
           HAC Std Error (Newey/West)                0.0153554
           HAC Std Error (Parzen)                    0.0153491
           HAC Std Error (Quad. Spect.)              0.0154271
        lambda( 4) =                     0.0555452
           HAC Std Error (Newey/West)                0.0118234
           HAC Std Error (Parzen)                    0.0122443
           HAC Std Error (Quad. Spect.)              0.0115027
        lambda( 5) =                     0.0117285
           HAC Std Error (Newey/West)                0.0104004
           HAC Std Error (Parzen)                    0.0106715
           HAC Std Error (Quad. Spect.)              0.0103311
        lambda( 6) =                    -0.0539745
           HAC Std Error (Newey/West)                0.0114363
           HAC Std Error (Parzen)                    0.0114363
           HAC Std Error (Quad. Spect.)              0.0114438
        lambda( 7) =                    -0.1092719
           HAC Std Error (Newey/West)                0.0142128
           HAC Std Error (Parzen)                    0.0143947
           HAC Std Error (Quad. Spect.)              0.0142581
        lambda( 8) =                    -0.1093090
           HAC Std Error (Newey/West)                0.0142530
           HAC Std Error (Parzen)                    0.0142530
           HAC Std Error (Quad. Spect.)              0.0142390
        lambda( 9) =                    -0.1921329
           HAC Std Error (Newey/West)                0.0189731
           HAC Std Error (Parzen)                    0.0189950
           HAC Std Error (Quad. Spect.)              0.0190529
        lambda(10) =                    -0.2897415
           HAC Std Error (Newey/West)                0.0256009
           HAC Std Error (Parzen)                    0.0253887
           HAC Std Error (Quad. Spect.)              0.0259531
        lambda(11) =                    -0.3919658
           HAC Std Error (Newey/West)                0.0333241
           HAC Std Error (Parzen)                    0.0333739
           HAC Std Error (Quad. Spect.)              0.0333040
        lambda(12) =                    -0.8139548
           HAC Std Error (Newey/West)                0.0546273
           HAC Std Error (Parzen)                    0.0542870
           HAC Std Error (Quad. Spect.)              0.0552721
