# Supplementary material for: Cumulative (Dis)Advantage and the Matthew Effect in Life-Course Analysis
Source: PLoS One. 2015 Nov 25;10(11):e0142447. doi: 10.1371/journal.pone.0142447 (PMC4659671; doi:10.1371/journal.pone.0142447)
Supplement: S1 File — (ZIP) [file pone.0142447.s001.zip › Source Data.xls]

## Sheet: Economagic
Disposable personal income: Selected Per Capita Product and Income Series in Current and Chained Dollars: Chained (2009) dollars (Quarterly)
http://www.economagic.com/
1947	1	9167
1947	2	9022
1947	3	9212
1947	4	9036
1948	1	9176
1948	2	9424
1948	3	9537
1948	4	9546
1949	1	9319
1949	2	9326
1949	3	9346
1949	4	9356
1950	1	10035
1950	2	9969
1950	3	10051
1950	4	10067
1951	1	10038
1951	2	10221
1951	3	10290
1951	4	10223
1952	1	10176
1952	2	10265
1952	3	10425
1952	4	10601
1953	1	10689
1953	2	10788
1953	3	10688
1953	4	10602
1954	1	10612
1954	2	10579
1954	3	10642
1954	4	10794
1955	1	10924
1955	2	11121
1955	3	11273
1955	4	11350
1956	1	11418
1956	2	11480
1956	3	11484
1956	4	11601
1957	1	11586
1957	2	11620
1957	3	11631
1957	4	11509
1958	1	11379
1958	2	11412
1958	3	11590
1958	4	11678
1959	1	11730
1959	2	11872
1959	3	11805
1959	4	11837
1960	1	11883
1960	2	11915
1960	3	11886
1960	4	11827
1961	1	11895
1961	2	12030
1961	3	12139
1961	4	12320
1962	1	12394
1962	2	12480
1962	3	12497
1962	4	12557
1963	1	12623
1963	2	12700
1963	3	12791
1963	4	12949
1964	1	13162
1964	2	13474
1964	3	13598
1964	4	13703
1965	1	13827
1965	2	13946
1965	3	14279
1965	4	14520
1966	1	14628
1966	2	14628
1966	3	14760
1966	4	14886
1967	1	15071
1967	2	15151
1967	3	15251
1967	4	15318
1968	1	15547
1968	2	15770
1968	3	15767
1968	4	15831
1969	1	15830
1969	2	15968
1969	3	16260
1969	4	16339
1970	1	16459
1970	2	16601
1970	3	16803
1970	4	16703
1971	1	16986
1971	2	17184
1971	3	17222
1971	4	17369
1972	1	17407
1972	2	17543
1972	3	17835
1972	4	18493
1973	1	18585
1973	2	18691
1973	3	18726
1973	4	18885
1974	1	18536
1974	2	18324
1974	3	18295
1974	4	18225
1975	1	18158
1975	2	18956
1975	3	18625
1975	4	18719
1976	1	18898
1976	2	18956
1976	3	19047
1976	4	19109
1977	1	19059
1977	2	19250
1977	3	19490
1977	4	19810
1978	1	19904
1978	2	20050
1978	3	20135
1978	4	20235
1979	1	20398
1979	2	20169
1979	3	20204
1979	4	20230
1980	1	20241
1980	2	19892
1980	3	20074
1980	4	20413
1981	1	20316
1981	2	20266
1981	3	20624
1981	4	20611
1982	1	20592
1982	2	20665
1982	3	20723
1982	4	20765
1983	1	20901
1983	2	21006
1983	3	21270
1983	4	21678
1984	1	22078
1984	2	22400
1984	3	22652
1984	4	22783
1985	1	22687
1985	2	23075
1985	3	22938
1985	4	23144
1986	1	23386
1986	2	23647
1986	3	23755
1986	4	23741
1987	1	23890
1987	2	23609
1987	3	23978
1987	4	24239
1988	1	24543
1988	2	24744
1988	3	24917
1988	4	25095
1989	1	25354
1989	2	25222
1989	3	25325
1989	4	25459
1990	1	25615
1990	2	25688
1990	3	25607
1990	4	25315
1991	1	25290
1991	2	25384
1991	3	25386
1991	4	25516
1992	1	25987
1992	2	26171
1992	3	26189
1992	4	26188
1993	1	26258
1993	2	26224
1993	3	26150
1993	4	26238
1994	1	26351
1994	2	26552
1994	3	26624
1994	4	26912
1995	1	27096
1995	2	27080
1995	3	27235
1995	4	27308
1996	1	27501
1996	2	27685
1996	3	27815
1996	4	27871
1997	1	28077
1997	2	28236
1997	3	28477
1997	4	28796
1998	1	29334
1998	2	29662
1998	3	29871
1998	4	30023
1999	1	30216
1999	2	30208
1999	3	30314
1999	4	30668
2000	1	31192
2000	2	31438
2000	3	31719
2000	4	31742
2001	1	31940
2001	2	31836
2001	3	32504
2001	4	32020
2002	1	32728
2002	2	32821
2002	3	32696
2002	4	32773
2003	1	32796
2003	2	33197
2003	3	33657
2003	4	33713
2004	1	33893
2004	2	34152
2004	3	34247
2004	4	34589
2005	1	34183
2005	2	34380
2005	3	34469
2005	4	34666
2006	1	35380
2006	2	35354
2006	3	35363
2006	4	35734
2007	1	35889
2007	2	35878
2007	3	35880
2007	4	35819
2008	1	35998
2008	2	36677
2008	3	35747
2008	4	35892
2009	1	35752
2009	2	35932
2009	3	35456
2009	4	35328
2010	1	35293
2010	2	35686
2010	3	35790
2010	4	35965
2011	1	36342
2011	2	36222
2011	3	36340
2011	4	36289
2012	1	36827
2012	2	36976
2012	3	36863
2012	4	37832
2013	1	36519
2013	2	36800
2013	3	36911
2013	4	36856
2014	1	37105
2014	2	37325
2014	3	37469
2014	4	37778
2015	1	38210
